# Supplementary material for: Biphenyl-2,4,4′,6-tetra­carb­oxy­lic acid monohydrate
Source: Acta Crystallogr Sect E Struct Rep Online. 2013 Aug 3;69(Pt 9):o1373. doi: 10.1107/S1600536813019624 (PMC3884447; doi:10.1107/S1600536813019624)
Supplement: Supplementary file 1 [file e-69-o1373-sup1.cif]

##############################################################################
#                                                                            #
# This CIF contains the data in a paper accepted for publication in          #
# Acta Crystallographica Section E. It conforms to the requirements of       #
# Notes for Authors for Acta Crystallographica Section E, and has been       #
# peer reviewed under the auspices of the IUCr Commission on Journals.       #
#                                                                            #
# Full details of the Crystallographic Information File format               #
# are given in the paper "The Crystallographic Information File (CIF):       #
# a New Standard Archive File for Crystallography" by S. R. Hall, F. H.      #
# Allen and I. D. Brown [Acta Cryst. (1991), A47, 655-685].                  #
#                                                                            #
# The current version of the core CIF dictionary is obtainable from          #
# ftp://ftp.iucr.org/pub/cif_core.dic.                                       #
#                                                                            #
# Software is freely available for graphical display of the structure(s)     #
# in this CIF. For information consult the CIF software page                 #
# http://www.iucr.org/resources/cif/software.                                #
#                                                                            #
# This file may be used for bona fide research purposes within the           #
# scientific community so long as proper attribution is given to the journal # 
# article from which it was obtained.                                        #
#                                                                            #
##############################################################################
data_I
_audit_creation_method     SHELXL-97
_chemical_name_systematic
;
Biphenyl-2,4,4',6-tetracarboxylic acid monohydrate
;
_chemical_name_common     ?
_chemical_formula_moiety     'C16 H10 O8, H2 O'
_chemical_formula_sum     'C16 H12 O9'
_chemical_formula_iupac     'C16 H10 O8, H2 O'
_chemical_formula_weight     348.26
_chemical_melting_point     ?
_symmetry_cell_setting     monoclinic
_symmetry_space_group_name_H-M     'P 21/c'
_symmetry_space_group_name_hall     '-p 2ybc'
loop_
    _symmetry_equiv_pos_as_xyz
    'x, y, z'
    '-x, y+1/2, -z+1/2'
    '-x, -y, -z'
    'x, -y-1/2, z-1/2'
_cell_length_a     5.638(4)
_cell_length_b     16.160(11)
_cell_length_c     16.798(12)
_cell_angle_alpha     90.00
_cell_angle_beta     92.524(12)
_cell_angle_gamma     90.00
_cell_volume     1528.9(19)
_cell_formula_units_Z     4
_cell_measurement_reflns_used     4298
_cell_measurement_theta_min     3.50
_cell_measurement_theta_max     27.55
_cell_measurement_temperature     296(2)
_exptl_crystal_description     prism
_exptl_crystal_colour     colorless
_exptl_crystal_size_max     0.21
_exptl_crystal_size_mid     0.18
_exptl_crystal_size_min     0.17
_exptl_crystal_density_diffrn     1.513
_exptl_crystal_density_meas     ?
_exptl_crystal_density_method     'not measured'
_exptl_crystal_F_000     720
_exptl_absorpt_coefficient_mu     0.127
_exptl_absorpt_correction_type     multi-scan
_exptl_absorpt_process_details     '(SADABS; Sheldrick, 1996)'
_exptl_absorpt_correction_T_min     0.9739
_exptl_absorpt_correction_T_max     0.9788
_exptl_special_details
;
;
_diffrn_ambient_temperature     296(2)
_diffrn_radiation_type     MoK\a
_diffrn_radiation_wavelength     0.71073
_diffrn_radiation_source     'fine-focus sealed tube'
_diffrn_radiation_monochromator     graphite
_diffrn_measurement_device_type     'Bruker SMART CCD'
_diffrn_measurement_method     '\f and \w scans'
_diffrn_detector_area_resol_mean     ?
_diffrn_reflns_number     15936
_diffrn_reflns_av_R_equivalents     0.1236
_diffrn_reflns_av_sigmaI/netI     0.0638
_diffrn_reflns_theta_min     3.50
_diffrn_reflns_theta_max     27.55
_diffrn_reflns_theta_full     27.55
_diffrn_measured_fraction_theta_max     0.994
_diffrn_measured_fraction_theta_full     0.994
_diffrn_reflns_limit_h_min     -7
_diffrn_reflns_limit_h_max     7
_diffrn_reflns_limit_k_min     -20
_diffrn_reflns_limit_k_max     20
_diffrn_reflns_limit_l_min     -21
_diffrn_reflns_limit_l_max     21
_diffrn_standards_number     ?
_diffrn_standards_interval_count     ?
_diffrn_standards_interval_time     ?
_diffrn_standards_decay_%     ?
_refine_special_details
;
Refinement of <i>F</i>^2^ against ALL reflections. The weighted <i>R</i>-factor
<i>wR</i> and goodness of fit <i>S</i> are based on <i>F</i>^2^, conventional
<i>R</i>-factors <i>R</i> are based on <i>F</i>, with <i>F</i> set to zero for
negative <i>F</i>^2^. The threshold expression of <i>F</i>^2^ >
\s(<i>F</i>^2^) is used only for calculating <i>R</i>-factors(gt) <i>etc</i>.
and is not relevant to the choice of reflections for refinement.
<i>R</i>-factors based on <i>F</i>^2^ are statistically about twice as large
as those based on <i>F</i>, and <i>R</i>- factors based on ALL data will be
even larger.
;
_reflns_number_total     3516
_reflns_number_gt     3070
_reflns_threshold_expression     I>2\s(I)
_refine_ls_structure_factor_coef     Fsqd
_refine_ls_matrix_type     full
_refine_ls_R_factor_all     0.0581
_refine_ls_R_factor_gt     0.0524
_refine_ls_wR_factor_gt     0.1441
_refine_ls_wR_factor_ref     0.1522
_refine_ls_goodness_of_fit_ref     1.022
_refine_ls_restrained_S_all     1.022
_refine_ls_number_reflns     3516
_refine_ls_number_parameters     232
_refine_ls_number_restraints     3
_refine_ls_hydrogen_treatment     mixed
_refine_ls_weighting_scheme     calc
_refine_ls_weighting_details
         'calc w=1/[\s^2^(Fo^2^)+(0.0821P)^2^+0.3015P] where P=(Fo^2^+2Fc^2^)/3'
_atom_sites_solution_hydrogens     geom
_atom_sites_solution_primary     direct
_atom_sites_solution_secondary     difmap
_refine_ls_shift/su_max     0.000
_refine_ls_shift/su_mean     0.000
_refine_diff_density_max     0.303
_refine_diff_density_min     -0.256
_refine_ls_extinction_method     none
_refine_ls_extinction_coef     ?
loop_
    _atom_type_symbol
    _atom_type_description
    _atom_type_scat_dispersion_real
    _atom_type_scat_dispersion_imag
    _atom_type_scat_source
    'C' 'C' 0.0033 0.0016
                         'International Tables Vol C Tables 4.2.6.8 and 6.1.1.4'
    'H' 'H' 0.0000 0.0000
                         'International Tables Vol C Tables 4.2.6.8 and 6.1.1.4'
    'O' 'O' 0.0106 0.0060
                         'International Tables Vol C Tables 4.2.6.8 and 6.1.1.4'
_computing_data_collection     'SMART (Bruker, 2007)'
_computing_cell_refinement     'SAINT (Bruker, 2007)'
_computing_data_reduction     'SAINT (Bruker, 2007)'
_computing_structure_solution     'SHELXS97 (Sheldrick, 2008)'
_computing_structure_refinement     'SHELXL97 (Sheldrick, 2008)'
_computing_molecular_graphics     'SHELXTL (Sheldrick, 2008)'
_computing_publication_material     'SHELXTL (Sheldrick, 2008)'
loop_
    _atom_site_type_symbol
    _atom_site_label
    _atom_site_fract_x
    _atom_site_fract_y
    _atom_site_fract_z
    _atom_site_U_iso_or_equiv
    _atom_site_adp_type
    _atom_site_calc_flag
    _atom_site_refinement_flags
    _atom_site_occupancy
    _atom_site_symmetry_multiplicity
    _atom_site_disorder_assembly
    _atom_site_disorder_group
    C C1 -0.0695(3) 0.89761(9) 0.06051(8) 0.0368(3) Uani d . 1 1 . .
    C C2 -0.0558(3) 0.89091(9) -0.02802(8) 0.0319(3) Uani d . 1 1 . .
    C C3 0.1413(3) 0.85407(10) -0.06078(8) 0.0369(3) Uani d . 1 1 . .
    H H3A 0.2633 0.8333 -0.0274 0.044 Uiso calc R 1 1 . .
    C C4 0.1565(3) 0.84821(10) -0.14271(8) 0.0368(3) Uani d . 1 1 . .
    H H4A 0.2885 0.8236 -0.1641 0.044 Uiso calc R 1 1 . .
    C C5 -0.0247(2) 0.87892(8) -0.19285(7) 0.0298(3) Uani d . 1 1 . .
    C C6 -0.2205(3) 0.91575(10) -0.15985(8) 0.0367(3) Uani d . 1 1 . .
    H H6A -0.3424 0.9365 -0.1932 0.044 Uiso calc R 1 1 . .
    C C7 -0.2365(3) 0.92190(10) -0.07773(8) 0.0366(3) Uani d . 1 1 . .
    H H7A -0.3682 0.9468 -0.0563 0.044 Uiso calc R 1 1 . .
    C C8 -0.0256(2) 0.87106(8) -0.28226(7) 0.0291(3) Uani d . 1 1 . .
    C C9 0.1157(2) 0.92037(8) -0.33066(7) 0.0303(3) Uani d . 1 1 . .
    C C10 0.1001(3) 0.91203(9) -0.41364(8) 0.0336(3) Uani d . 1 1 . .
    H H10A 0.2018 0.9420 -0.4448 0.040 Uiso calc R 1 1 . .
    C C11 -0.0664(3) 0.85925(9) -0.44958(7) 0.0336(3) Uani d . 1 1 . .
    C C12 -0.2109(3) 0.81166(9) -0.40302(8) 0.0332(3) Uani d . 1 1 . .
    H H12A -0.3254 0.7773 -0.4270 0.040 Uiso calc R 1 1 . .
    C C13 -0.1844(2) 0.81537(8) -0.32018(7) 0.0305(3) Uani d . 1 1 . .
    C C14 0.2767(2) 0.98523(9) -0.29572(8) 0.0316(3) Uani d . 1 1 . .
    C C15 -0.0870(3) 0.85389(10) -0.53843(8) 0.0375(3) Uani d . 1 1 . .
    C C16 -0.3229(3) 0.75439(9) -0.27373(8) 0.0325(3) Uani d . 1 1 . .
    O O1W 0.24574(18) 0.88370(7) 0.26856(6) 0.0378(3) Uani d D 1 1 . .
    H H1WB 0.159(3) 0.8987(13) 0.2288(8) 0.057 Uiso d D 1 1 . .
    O O1 0.0881(3) 0.87787(9) 0.10711(6) 0.0544(4) Uani d . 1 1 . .
    O O2 -0.2753(2) 0.92774(10) 0.08217(7) 0.0603(4) Uani d . 1 1 . .
    H H2A -0.2625 0.9434 0.1286 0.090 Uiso calc R 1 1 . .
    O O3 0.2393(2) 1.02125(8) -0.23453(6) 0.0467(3) Uani d . 1 1 . .
    O O4 0.4623(2) 1.00041(8) -0.33852(7) 0.0479(3) Uani d . 1 1 . .
    H H4B 0.5466 1.0353 -0.3159 0.072 Uiso calc R 1 1 . .
    O O5 0.0525(3) 0.88594(9) -0.58157(6) 0.0556(4) Uani d . 1 1 . .
    O O6 -0.2751(3) 0.81178(9) -0.56371(6) 0.0564(4) Uani d . 1 1 . .
    H H6B -0.2663 0.8019 -0.6114 0.085 Uiso calc R 1 1 . .
    O O7 -0.5391(2) 0.74324(9) -0.30234(8) 0.0545(4) Uani d . 1 1 . .
    H H7B -0.5991 0.7040 -0.2796 0.082 Uiso calc R 1 1 . .
    O O8 -0.2375(2) 0.71750(8) -0.21700(7) 0.0511(3) Uani d . 1 1 . .
    H H1WA 0.158(3) 0.8750(16) 0.3080(9) 0.077 Uiso d D 1 1 . .
loop_
    _atom_site_aniso_label
    _atom_site_aniso_U_11
    _atom_site_aniso_U_22
    _atom_site_aniso_U_33
    _atom_site_aniso_U_12
    _atom_site_aniso_U_13
    _atom_site_aniso_U_23
    C1 0.0543(8) 0.0375(7) 0.0190(6) -0.0055(6) 0.0060(5) -0.0034(5)
    C2 0.0443(7) 0.0347(7) 0.0171(6) -0.0052(6) 0.0058(5) -0.0024(5)
    C3 0.0435(7) 0.0483(8) 0.0189(6) 0.0039(6) 0.0000(5) -0.0002(5)
    C4 0.0403(7) 0.0500(8) 0.0205(6) 0.0055(6) 0.0056(5) -0.0026(6)
    C5 0.0403(7) 0.0347(7) 0.0147(6) -0.0033(5) 0.0041(5) -0.0009(5)
    C6 0.0408(7) 0.0492(8) 0.0201(6) 0.0070(6) 0.0010(5) -0.0016(5)
    C7 0.0421(7) 0.0463(8) 0.0219(6) 0.0034(6) 0.0065(5) -0.0053(5)
    C8 0.0387(6) 0.0347(7) 0.0142(5) 0.0040(5) 0.0038(5) -0.0009(5)
    C9 0.0413(7) 0.0324(7) 0.0173(6) 0.0012(5) 0.0031(5) -0.0014(5)
    C10 0.0469(7) 0.0364(7) 0.0179(6) -0.0033(6) 0.0069(5) -0.0003(5)
    C11 0.0519(8) 0.0349(7) 0.0144(6) -0.0012(6) 0.0042(5) -0.0004(5)
    C12 0.0479(7) 0.0346(7) 0.0173(6) -0.0039(6) 0.0019(5) -0.0018(5)
    C13 0.0423(7) 0.0328(7) 0.0167(6) 0.0003(5) 0.0048(5) 0.0009(5)
    C14 0.0396(7) 0.0357(7) 0.0196(6) 0.0014(5) 0.0019(5) 0.0008(5)
    C15 0.0583(9) 0.0386(8) 0.0157(6) -0.0041(6) 0.0040(5) -0.0024(5)
    C16 0.0468(7) 0.0336(7) 0.0177(6) -0.0005(6) 0.0059(5) -0.0008(5)
    O1W 0.0384(5) 0.0507(6) 0.0245(5) 0.0005(4) 0.0056(4) -0.0009(4)
    O1 0.0762(8) 0.0685(9) 0.0182(5) 0.0146(7) -0.0019(5) -0.0023(5)
    O2 0.0637(7) 0.0971(11) 0.0207(5) 0.0110(7) 0.0100(5) -0.0130(6)
    O3 0.0637(7) 0.0513(7) 0.0259(5) -0.0128(5) 0.0106(5) -0.0143(4)
    O4 0.0489(6) 0.0598(7) 0.0362(6) -0.0160(5) 0.0131(5) -0.0146(5)
    O5 0.0808(9) 0.0689(8) 0.0179(5) -0.0253(7) 0.0126(5) -0.0035(5)
    O6 0.0769(9) 0.0744(9) 0.0178(5) -0.0256(7) 0.0019(5) -0.0063(5)
    O7 0.0483(6) 0.0621(8) 0.0528(8) -0.0122(6) -0.0002(5) 0.0241(6)
    O8 0.0701(8) 0.0563(7) 0.0265(5) -0.0137(6) -0.0031(5) 0.0156(5)
_geom_special_details
;
All e.s.d.'s (except the e.s.d. in the dihedral angle between two l.s. planes)
are estimated using the full covariance matrix. The cell e.s.d.'s are taken
into account individually in the estimation of e.s.d.'s in distances, angles
and torsion angles; correlations between e.s.d.'s in cell parameters are only
used when they are defined by crystal symmetry. An approximate (isotropic)
treatment of cell e.s.d.'s is used for estimating e.s.d.'s involving l.s.
planes.
;
loop_
    _geom_bond_atom_site_label_1
    _geom_bond_atom_site_label_2
    _geom_bond_site_symmetry_2
    _geom_bond_distance
    _geom_bond_publ_flag
    C1 O1 . 1.201(2) ?
    C1 O2 . 1.324(2) ?
    C1 C2 . 1.496(2) ?
    C2 C7 . 1.382(2) ?
    C2 C3 . 1.395(2) ?
    C3 C4 . 1.386(2) ?
    C3 H3A . 0.9300 ?
    C4 C5 . 1.387(2) ?
    C4 H4A . 0.9300 ?
    C5 C6 . 1.391(2) ?
    C5 C8 . 1.507(2) ?
    C6 C7 . 1.390(2) ?
    C6 H6A . 0.9300 ?
    C7 H7A . 0.9300 ?
    C8 C13 . 1.403(2) ?
    C8 C9 . 1.4099(19) ?
    C9 C10 . 1.399(2) ?
    C9 C14 . 1.490(2) ?
    C10 C11 . 1.387(2) ?
    C10 H10A . 0.9300 ?
    C11 C12 . 1.387(2) ?
    C11 C15 . 1.494(2) ?
    C12 C13 . 1.394(2) ?
    C12 H12A . 0.9300 ?
    C13 C16 . 1.498(2) ?
    C14 O3 . 1.2079(19) ?
    C14 O4 . 1.3181(19) ?
    C15 O5 . 1.210(2) ?
    C15 O6 . 1.314(2) ?
    C16 O8 . 1.2061(19) ?
    C16 O7 . 1.303(2) ?
    O1W H1WB . 0.845(9) ?
    O1W H1WA . 0.856(9) ?
    O2 H2A . 0.8200 ?
    O4 H4B . 0.8200 ?
    O6 H6B . 0.8200 ?
    O7 H7B . 0.8200 ?
loop_
    _geom_angle_atom_site_label_1
    _geom_angle_atom_site_label_2
    _geom_angle_atom_site_label_3
    _geom_angle_site_symmetry_1
    _geom_angle_site_symmetry_3
    _geom_angle
    _geom_angle_publ_flag
    O1 C1 O2 . . 123.42(14) ?
    O1 C1 C2 . . 124.02(15) ?
    O2 C1 C2 . . 112.56(13) ?
    C7 C2 C3 . . 119.67(13) ?
    C7 C2 C1 . . 120.35(13) ?
    C3 C2 C1 . . 119.97(13) ?
    C4 C3 C2 . . 120.40(13) ?
    C4 C3 H3A . . 119.8 ?
    C2 C3 H3A . . 119.8 ?
    C3 C4 C5 . . 120.16(13) ?
    C3 C4 H4A . . 119.9 ?
    C5 C4 H4A . . 119.9 ?
    C4 C5 C6 . . 119.18(13) ?
    C4 C5 C8 . . 123.02(12) ?
    C6 C5 C8 . . 117.74(12) ?
    C7 C6 C5 . . 120.91(13) ?
    C7 C6 H6A . . 119.5 ?
    C5 C6 H6A . . 119.5 ?
    C2 C7 C6 . . 119.68(13) ?
    C2 C7 H7A . . 120.2 ?
    C6 C7 H7A . . 120.2 ?
    C13 C8 C9 . . 117.81(12) ?
    C13 C8 C5 . . 118.72(12) ?
    C9 C8 C5 . . 123.37(12) ?
    C10 C9 C8 . . 120.50(13) ?
    C10 C9 C14 . . 118.09(12) ?
    C8 C9 C14 . . 121.35(12) ?
    C11 C10 C9 . . 120.31(13) ?
    C11 C10 H10A . . 119.8 ?
    C9 C10 H10A . . 119.8 ?
    C12 C11 C10 . . 119.92(13) ?
    C12 C11 C15 . . 120.62(13) ?
    C10 C11 C15 . . 119.46(13) ?
    C11 C12 C13 . . 119.94(13) ?
    C11 C12 H12A . . 120.0 ?
    C13 C12 H12A . . 120.0 ?
    C12 C13 C8 . . 121.27(12) ?
    C12 C13 C16 . . 117.14(12) ?
    C8 C13 C16 . . 121.51(12) ?
    O3 C14 O4 . . 123.16(14) ?
    O3 C14 C9 . . 123.23(13) ?
    O4 C14 C9 . . 113.60(12) ?
    O5 C15 O6 . . 124.40(14) ?
    O5 C15 C11 . . 123.34(14) ?
    O6 C15 C11 . . 112.26(13) ?
    O8 C16 O7 . . 123.88(14) ?
    O8 C16 C13 . . 122.53(14) ?
    O7 C16 C13 . . 113.54(12) ?
    H1WB O1W H1WA . . 108.9(14) ?
    C1 O2 H2A . . 109.5 ?
    C14 O4 H4B . . 109.5 ?
    C15 O6 H6B . . 109.5 ?
    C16 O7 H7B . . 109.5 ?
loop_
    _geom_torsion_atom_site_label_1
    _geom_torsion_atom_site_label_2
    _geom_torsion_atom_site_label_3
    _geom_torsion_atom_site_label_4
    _geom_torsion_site_symmetry_1
    _geom_torsion_site_symmetry_2
    _geom_torsion_site_symmetry_3
    _geom_torsion_site_symmetry_4
    _geom_torsion
    _geom_torsion_publ_flag
    O1 C1 C2 C7 . . . . -174.12(16) ?
    O2 C1 C2 C7 . . . . 5.9(2) ?
    O1 C1 C2 C3 . . . . 5.1(2) ?
    O2 C1 C2 C3 . . . . -174.80(15) ?
    C7 C2 C3 C4 . . . . -0.2(2) ?
    C1 C2 C3 C4 . . . . -179.45(14) ?
    C2 C3 C4 C5 . . . . -0.1(2) ?
    C3 C4 C5 C6 . . . . 0.2(2) ?
    C3 C4 C5 C8 . . . . -177.01(14) ?
    C4 C5 C6 C7 . . . . -0.1(2) ?
    C8 C5 C6 C7 . . . . 177.24(13) ?
    C3 C2 C7 C6 . . . . 0.3(2) ?
    C1 C2 C7 C6 . . . . 179.54(14) ?
    C5 C6 C7 C2 . . . . -0.1(2) ?
    C4 C5 C8 C13 . . . . 107.63(17) ?
    C6 C5 C8 C13 . . . . -69.63(18) ?
    C4 C5 C8 C9 . . . . -76.17(19) ?
    C6 C5 C8 C9 . . . . 106.56(17) ?
    C13 C8 C9 C10 . . . . -1.40(19) ?
    C5 C8 C9 C10 . . . . -177.63(12) ?
    C13 C8 C9 C14 . . . . 175.67(12) ?
    C5 C8 C9 C14 . . . . -0.6(2) ?
    C8 C9 C10 C11 . . . . 4.5(2) ?
    C14 C9 C10 C11 . . . . -172.69(13) ?
    C9 C10 C11 C12 . . . . -2.9(2) ?
    C9 C10 C11 C15 . . . . 177.47(13) ?
    C10 C11 C12 C13 . . . . -1.6(2) ?
    C15 C11 C12 C13 . . . . 177.95(13) ?
    C11 C12 C13 C8 . . . . 4.8(2) ?
    C11 C12 C13 C16 . . . . -172.06(13) ?
    C9 C8 C13 C12 . . . . -3.2(2) ?
    C5 C8 C13 C12 . . . . 173.20(13) ?
    C9 C8 C13 C16 . . . . 173.50(12) ?
    C5 C8 C13 C16 . . . . -10.09(19) ?
    C10 C9 C14 O3 . . . . 148.67(15) ?
    C8 C9 C14 O3 . . . . -28.5(2) ?
    C10 C9 C14 O4 . . . . -30.44(18) ?
    C8 C9 C14 O4 . . . . 152.42(13) ?
    C12 C11 C15 O5 . . . . -170.64(17) ?
    C10 C11 C15 O5 . . . . 9.0(2) ?
    C12 C11 C15 O6 . . . . 10.4(2) ?
    C10 C11 C15 O6 . . . . -170.01(15) ?
    C12 C13 C16 O8 . . . . 136.42(16) ?
    C8 C13 C16 O8 . . . . -40.4(2) ?
    C12 C13 C16 O7 . . . . -41.20(19) ?
    C8 C13 C16 O7 . . . . 141.96(15) ?
loop_
    _geom_hbond_atom_site_label_D
    _geom_hbond_atom_site_label_H
    _geom_hbond_atom_site_label_A
    _geom_hbond_site_symmetry_A
    _geom_hbond_distance_DH
    _geom_hbond_distance_HA
    _geom_hbond_distance_DA
    _geom_hbond_angle_DHA
    O2 H2A O3 3_575 0.82 1.87 2.688(2) 178.9
    O4 H4B O1W 3_675 0.82 1.91 2.725(2) 176.6
    O6 H6B O8 4_575 0.82 1.82 2.636(2) 177.9
    O7 H7B O1W 4_475 0.82 1.87 2.688(2) 176.3
    O1W H1WB O1 . 0.845(9) 2.093(14) 2.818(2) 143(2)
    O1W H1WA O5 1_556 0.856(9) 1.981(12) 2.787(2) 157(2)
data_global
_journal_date_recd_electronic     2013-07-11
_journal_date_accepted     2013-07-16
_journal_name_full     'Acta Crystallographica, Section E'
_journal_year     2013
_journal_volume     69
_journal_issue      9
_journal_page_first     o1373
_journal_page_last     o1373
_journal_paper_category     QO
_journal_paper_doi     10.1107/S1600536813019624
_journal_coeditor_code     LH5634
_publ_contact_author_name     'Jun Zhao'
_publ_contact_author_address
;
College of Mechanicaland Material Engineering
China Three Gorges University
Yichang 443002, People's Republic of China
;
_publ_contact_author_email     'junzhao08@126.com'
_publ_contact_author_fax     '86-717-6397516'
_publ_contact_author_phone     '86-717-6397516'
_publ_section_title
;
Biphenyl-2,4,4',6-tetracarboxylic acid monohydrate
;
loop_
    _publ_author_name
    _publ_author_footnote
    _publ_author_address
    'Wang, Ye-Nan' .
;
College of Mechanical and Material Engineering, China Three Gorges University,
Yichang 443002' People's Republic of China
;
    'Zhao, Jun' .
;
College of Mechanical and Material Engineering, China Three Gorges University,
Yichang 443002' People's Republic of China
;
_publ_section_synopsis     .
