# Supplementary material for: Biphenyl-2,4,4′,6-tetra­carb­oxy­lic acid monohydrate
Source: Acta Crystallogr Sect E Struct Rep Online. 2013 Aug 3;69(Pt 9):o1373. doi: 10.1107/S1600536813019624 (PMC3884447; doi:10.1107/S1600536813019624)
Supplement: Supplementary file 2 [file e-69-o1373-Isup2.hkl]

# 
# h,k,l, Fc-squared, Fo-squared, sigma(Fo-squared) and status flag 
# 
data_I
_shelx_title ' Z in P2(1)/c' 
_shelx_refln_list_code          4 
_shelx_F_calc_maximum      137.49 
_exptl_crystal_F_000       720.00 
_reflns_d_resolution_high  0.7684 
 
loop_ 
 _symmetry_equiv_pos_as_xyz 
 'x, y, z' 
 '-x, y+1/2, -z+1/2' 
 '-x, -y, -z' 
 'x, -y-1/2, z-1/2' 
 
_cell_length_a     5.6379 
_cell_length_b    16.1596 
_cell_length_c    16.7980 
_cell_angle_alpha  90.000 
_cell_angle_beta   92.524 
_cell_angle_gamma  90.000 
 
_shelx_F_squared_multiplier     1.000 
 
loop_ 
 _refln_index_h 
 _refln_index_k 
 _refln_index_l 
 _refln_F_squared_calc 
 _refln_F_squared_meas 
 _refln_F_squared_sigma 
 _refln_observed_status 
   2   0   0     3769.53     3118.12     18.51 o 
   3   0   0      301.94      268.71     10.42 o 
   4   0   0     1886.03     1875.03    136.01 o 
   5   0   0      127.10      120.46     15.67 o 
   6   0   0      183.37      191.52     15.47 o 
   7   0   0        7.27        6.24      1.29 o 
   1   1   0     6986.42     5494.74     25.89 o 
   2   1   0      118.49      113.11      2.35 o 
   3   1   0     1931.73     1855.74     43.25 o 
   4   1   0      330.70      307.06      8.70 o 
   5   1   0      158.56      177.68      5.52 o 
   6   1   0      243.91      251.74      7.49 o 
   7   1   0       18.74       18.12      1.72 o 
   1   2   0      144.18      128.14      4.72 o 
   2   2   0       27.11       23.99      0.87 o 
   3   2   0        4.28        4.42      0.40 o 
   4   2   0       75.89       60.74      4.31 o 
   5   2   0       23.71       21.11      1.87 o 
   6   2   0       84.88       84.50      3.59 o 
   7   2   0        0.29       -0.29      0.69 o 
   1   3   0     1321.02     1359.28     52.28 o 
   2   3   0     1062.48      982.44     28.15 o 
   3   3   0       36.19       25.98      2.40 o 
   4   3   0        5.47        3.38      0.62 o 
   5   3   0      358.63      394.89     12.23 o 
   6   3   0       75.61       77.53      4.47 o 
   7   3   0       27.87       30.67      4.05 o 
   2   4   0     1873.18     1973.04     92.43 o 
   3   4   0      260.49      260.07      8.43 o 
   4   4   0      241.59      237.75      9.14 o 
   5   4   0        2.12        3.56      1.50 o 
   6   4   0       33.57       38.09      2.59 o 
   7   4   0        9.16        8.26      1.39 o 
   1   5   0     3925.72     4028.93    433.89 o 
   2   5   0       10.47       12.97      1.05 o 
   3   5   0     1770.39     1633.95     56.94 o 
   4   5   0       44.06       35.19      6.12 o 
   5   5   0       71.40       84.54      5.76 o 
   6   5   0        1.83        0.25      0.81 o 
   7   5   0       16.11       14.34      2.06 o 
   0   6   0      824.24      827.59    122.38 o 
   1   6   0      142.42      129.34      9.62 o 
   2   6   0       44.69       53.67      2.94 o 
   3   6   0      212.02      206.70     17.01 o 
   4   6   0        1.97        2.04      0.54 o 
   5   6   0       25.53       22.20      3.44 o 
   6   6   0       45.13       52.21      4.40 o 
   7   6   0       18.04       13.09      1.42 o 
   1   7   0     1703.20     1668.99    106.87 o 
   2   7   0      224.12      230.67     17.23 o 
   3   7   0       60.06       61.47      4.69 o 
   4   7   0      391.37      407.95     37.01 o 
   5   7   0       13.05       13.54      1.49 o 
   6   7   0        9.06        9.04      1.15 o 
   0   8   0     4709.43     5278.77    690.94 o 
   1   8   0      527.69      576.75     41.17 o 
   2   8   0     4156.92     4371.01    407.71 o 
   3   8   0      264.67      294.28     33.98 o 
   4   8   0       67.65       70.75      5.77 o 
   5   8   0       73.86       69.75      5.02 o 
   6   8   0        0.22        1.40      0.72 o 
   1   9   0     1536.75     1648.47    121.83 o 
   2   9   0        0.05       -0.84      0.84 o 
   3   9   0      834.31      895.87     85.43 o 
   4   9   0      461.46      504.92     40.33 o 
   5   9   0       17.13       19.75      1.83 o 
   6   9   0        0.02        2.24      0.85 o 
   0  10   0     1044.33     1118.29    158.30 o 
   1  10   0      122.42      112.55     11.84 o 
   2  10   0      143.99      139.12      7.00 o 
   3  10   0        0.61       -0.85      2.25 o 
   4  10   0      280.57      335.62     49.64 o 
   5  10   0        6.89        5.69      1.10 o 
   6  10   0       57.42       73.96      6.27 o 
   1  11   0        2.65        1.42      0.35 o 
   2  11   0      180.56      190.94     11.97 o 
   3  11   0      154.89      174.95     18.03 o 
   4  11   0      113.32      128.83     12.15 o 
   5  11   0        0.00        1.77      1.53 o 
   6  11   0        2.28        3.17      1.02 o 
   0  12   0       85.48       79.94     11.44 o 
   1  12   0      734.75      819.24     59.37 o 
   2  12   0      104.94       95.22      8.39 o 
   3  12   0      153.42      135.14     16.69 o 
   4  12   0       42.26       44.11      4.84 o 
   5  12   0       91.46       97.74      9.52 o 
   6  12   0        0.17        0.92      1.28 o 
   1  13   0       29.99       30.18      3.92 o 
   2  13   0        0.06       -0.68      0.78 o 
   3  13   0       38.70       44.52      5.82 o 
   4  13   0        9.40        3.33      1.77 o 
   5  13   0       24.15       22.47      3.98 o 
   0  14   0        1.06        1.24      0.57 o 
   1  14   0        2.94        3.15      1.25 o 
   2  14   0        1.57        1.66      1.05 o 
   3  14   0       78.38       91.41     10.60 o 
   4  14   0       14.22       12.99      2.56 o 
   5  14   0        9.00       10.07      1.51 o 
   1  15   0        4.32        6.42      0.93 o 
   2  15   0       32.64       30.64      3.13 o 
   3  15   0       31.88       31.00      3.23 o 
   4  15   0       12.08       20.26      2.24 o 
   5  15   0       85.72       91.48     11.23 o 
   0  16   0      185.52      195.35     27.64 o 
   1  16   0       17.10       19.73      2.00 o 
   2  16   0        8.63        6.83      0.84 o 
   3  16   0       28.52       25.63      2.61 o 
   4  16   0       67.60       68.03      5.81 o 
   1  17   0       64.55       65.58      5.60 o 
   2  17   0        0.35        0.53      1.20 o 
   3  17   0       59.67       53.55     11.68 o 
   4  17   0       13.01        8.29      2.07 o 
   0  18   0      159.46      205.76     30.88 o 
   1  18   0       16.92       13.12      1.31 o 
   2  18   0       59.54       55.45      7.13 o 
   3  18   0       26.55       21.76      2.40 o 
   1  19   0       19.39       19.01      4.11 o 
   2  19   0        0.01        0.95      0.92 o 
   3  19   0        8.52       11.82      2.07 o 
   0  20   0        1.80        1.89      1.69 o 
   1  20   0        7.64        8.66      1.39 o 
   2  20   0       16.10       15.02      2.07 o 
  -7   1   1        6.01        6.48      1.25 o 
  -6   1   1      230.85      244.43      9.06 o 
  -5   1   1       62.79       59.92      2.78 o 
  -4   1   1       52.66       46.87      1.54 o 
  -3   1   1       83.99       64.05      4.20 o 
  -2   1   1      372.96      305.45      8.51 o 
  -1   1   1      422.59      328.00     26.15 o 
   1   1   1     1400.32     1129.14     14.78 o 
   2   1   1     1985.25     1732.15     47.64 o 
   3   1   1        0.18        0.23      0.26 o 
   4   1   1        0.92        2.12      0.38 o 
   5   1   1        0.41        0.27      0.35 o 
   6   1   1      218.71      242.92      5.24 o 
   7   1   1        6.92        6.01      0.85 o 
  -7   2   1       17.72       19.36      1.80 o 
  -6   2   1       33.66       36.57      2.52 o 
  -5   2   1       12.17       12.38      1.47 o 
  -4   2   1      420.21      401.31      9.54 o 
  -3   2   1       20.24       24.62      1.59 o 
  -2   2   1     1316.79     1280.10     28.05 o 
  -1   2   1     2701.77     2833.14    121.34 o 
   1   2   1     1680.11     1507.73     22.62 o 
   2   2   1      208.96      206.58      8.86 o 
   3   2   1       92.79       95.87      1.63 o 
   4   2   1        3.54        2.00      0.38 o 
   5   2   1      458.28      473.22     13.93 o 
   6   2   1      187.99      213.19      8.67 o 
   7   2   1        0.00        1.84      0.74 o 
  -7   3   1       46.38       39.42      4.01 o 
  -6   3   1       73.24       77.40      3.38 o 
  -5   3   1      292.23      286.09     10.13 o 
  -4   3   1       72.28       76.41      2.77 o 
  -3   3   1      322.28      293.36      7.01 o 
  -2   3   1     1287.68     1222.39     41.95 o 
  -1   3   1     1779.26     1943.40    105.89 o 
   0   3   1      729.79      794.78     69.42 o 
   1   3   1     5129.14     4645.14     35.03 o 
   2   3   1      622.60      503.23     14.01 o 
   3   3   1      107.59       85.63      4.80 o 
   4   3   1       88.93       76.93      3.18 o 
   5   3   1      408.39      409.15     16.28 o 
   6   3   1        2.80        2.88      1.28 o 
   7   3   1        3.97        3.83      1.17 o 
  -7   4   1        0.87        0.53      0.65 o 
  -6   4   1       34.22       31.32      2.31 o 
  -5   4   1      284.61      308.33     15.09 o 
  -4   4   1       36.21       32.53      2.56 o 
  -3   4   1      248.77      203.20      7.12 o 
  -2   4   1     1013.63     1009.81     58.23 o 
  -1   4   1    18904.25    15539.09     34.08 o 
   0   4   1        6.09        7.61      0.58 o 
   1   4   1    14945.42    12797.26     37.32 o 
   2   4   1     1678.98     1840.81     86.55 o 
   3   4   1       78.94       68.47      3.01 o 
   4   4   1       71.16       63.69      3.41 o 
   5   4   1       12.36       14.94      1.48 o 
   6   4   1       15.37       17.44      1.65 o 
   7   4   1        9.10        9.77      1.81 o 
  -7   5   1       13.32       12.89      1.41 o 
  -6   5   1        0.02       -0.26      0.56 o 
  -5   5   1      685.02      723.81     28.62 o 
  -4   5   1      414.62      388.57     14.15 o 
  -3   5   1      805.00      770.95     33.31 o 
  -2   5   1     1422.69     1601.86     91.21 o 
  -1   5   1     3902.73     4230.29    251.65 o 
   0   5   1     7369.50     7024.36    982.34 o 
   1   5   1     5008.68     5446.49    560.23 o 
   2   5   1      812.99      755.89     44.66 o 
   3   5   1      576.61      508.75     30.49 o 
   4   5   1      183.65      187.12      8.78 o 
   5   5   1      429.63      484.52     22.89 o 
   6   5   1       34.80       41.49      3.64 o 
   7   5   1        1.14        1.37      0.70 o 
  -7   6   1        0.34        0.85      0.61 o 
  -6   6   1        0.77        1.62      0.71 o 
  -5   6   1        1.39        0.06      0.60 o 
  -4   6   1       73.43       67.94      3.90 o 
  -3   6   1      200.61      220.38     13.71 o 
  -2   6   1      392.85      471.54     33.59 o 
  -1   6   1        1.87       -1.47      1.47 o 
   0   6   1      254.27      275.32     28.34 o 
   1   6   1       50.05       52.27      3.16 o 
   2   6   1        7.20       19.76      2.76 o 
   3   6   1        4.98        4.51      0.70 o 
   4   6   1      116.92      102.10      5.75 o 
   5   6   1      181.90      203.37     11.62 o 
   6   6   1       79.36       87.54      5.68 o 
  -6   7   1       92.64      113.49      7.98 o 
  -5   7   1       37.17       41.20      2.39 o 
  -4   7   1       20.05       16.75      1.59 o 
  -3   7   1        2.93        3.56      0.83 o 
  -2   7   1      128.04      142.09     11.75 o 
  -1   7   1      138.59      142.85     13.31 o 
   0   7   1      189.70      185.72     17.77 o 
   1   7   1      374.13      349.29     24.19 o 
   2   7   1      619.90      652.91     41.73 o 
   3   7   1      310.19      321.55     27.66 o 
   4   7   1      870.41      950.52     60.43 o 
   5   7   1        0.56        2.85      2.47 o 
   6   7   1        5.13        5.63      0.95 o 
  -6   8   1       12.91       10.82      1.45 o 
  -5   8   1       11.45       14.55      1.41 o 
  -4   8   1      314.15      310.20     28.08 o 
  -3   8   1      393.04      420.92     42.26 o 
  -2   8   1     1085.72     1224.00     81.73 o 
  -1   8   1     1207.93     1308.11     92.97 o 
   0   8   1      298.58      273.12     29.38 o 
   1   8   1     1369.66     1494.44    110.93 o 
   2   8   1     1458.43     1528.61     86.38 o 
   3   8   1      500.31      518.89     45.13 o 
   4   8   1       35.24       38.62      4.99 o 
   5   8   1       37.50       30.53      2.48 o 
   6   8   1        3.17        3.22      0.85 o 
  -6   9   1        0.05        0.31      0.91 o 
  -5   9   1        2.73        2.61      0.94 o 
  -4   9   1       36.39       37.61      3.58 o 
  -3   9   1      179.02      178.27     20.91 o 
  -2   9   1      521.40      503.04     34.40 o 
  -1   9   1      341.33      338.48     27.20 o 
   0   9   1        0.94       -0.92      0.92 o 
   1   9   1      216.37      227.67     15.31 o 
   2   9   1        0.68       -0.71      0.71 o 
   3   9   1       21.24       17.83      2.92 o 
   4   9   1      143.48      141.73     17.33 o 
   5   9   1        0.97        0.79      0.88 o 
   6   9   1       13.72       14.37      1.73 o 
  -6  10   1       21.86       29.00      3.52 o 
  -5  10   1        1.00        3.18      1.05 o 
  -4  10   1        0.41       -0.77      1.28 o 
  -3  10   1      899.41     1014.89    100.66 o 
  -2  10   1     1155.77     1241.10     81.73 o 
  -1  10   1       30.34       24.90      4.52 o 
   0  10   1     1651.79     1680.86    145.63 o 
   1  10   1      202.62      214.84     12.27 o 
   2  10   1      379.65      366.80     21.41 o 
   3  10   1      470.19      519.59     52.30 o 
   4  10   1        0.01        0.05      0.98 o 
   5  10   1        1.96        4.30      1.08 o 
   6  10   1       97.88      118.04     12.10 o 
  -6  11   1        0.46        0.05      0.96 o 
  -5  11   1       43.40       49.03      6.89 o 
  -4  11   1      151.00      183.05     21.03 o 
  -3  11   1       65.61       69.30     10.82 o 
  -2  11   1       87.94       97.15      7.34 o 
  -1  11   1       80.07       81.57      5.95 o 
   0  11   1       90.23       83.95      6.87 o 
   1  11   1       24.77       20.27      3.09 o 
   2  11   1        8.06        6.99      1.01 o 
   3  11   1      715.61      774.38     88.10 o 
   4  11   1      246.37      268.70     28.18 o 
   5  11   1       24.35       27.55      3.00 o 
   6  11   1      102.23      123.12     11.22 o 
  -6  12   1        0.47        1.74      1.16 o 
  -5  12   1       13.30       14.09      2.10 o 
  -4  12   1       64.32       59.11      7.57 o 
  -3  12   1      608.96      616.24     64.83 o 
  -2  12   1      286.77      299.77     28.18 o 
  -1  12   1       79.18       78.91      3.21 o 
   0  12   1       39.61       27.25      3.33 o 
   1  12   1       34.20       23.75      3.08 o 
   2  12   1      325.12      370.70     38.69 o 
   3  12   1      352.03      375.29     49.03 o 
   4  12   1      248.77      222.98     24.36 o 
   5  12   1        8.37        8.28      1.29 o 
  -5  13   1       15.46       16.62      2.55 o 
  -4  13   1       34.19       31.72      3.61 o 
  -3  13   1      142.16      180.37     30.25 o 
  -2  13   1     1358.44     1364.97     68.51 o 
  -1  13   1      740.74      743.34     43.00 o 
   0  13   1       13.24       10.67      1.45 o 
   1  13   1      135.76      118.61      8.58 o 
   2  13   1       75.44       76.16      8.55 o 
   3  13   1        1.11        0.74      1.00 o 
   4  13   1       51.20       47.79      5.50 o 
   5  13   1       77.93       84.60      7.59 o 
  -5  14   1       87.68       90.26      6.31 o 
  -4  14   1       39.99       37.17      4.35 o 
  -3  14   1        0.43       -0.82      1.28 o 
  -2  14   1      281.63      248.34     11.54 o 
  -1  14   1      123.11      143.18     13.09 o 
   0  14   1        9.42       10.35      1.24 o 
   1  14   1       96.20      106.43      8.10 o 
   2  14   1       20.70       20.78      2.85 o 
   3  14   1       54.26       49.95      5.93 o 
   4  14   1       24.85       20.33      2.32 o 
   5  14   1       23.73       28.27      3.44 o 
  -5  15   1       10.11        8.29      1.97 o 
  -4  15   1        6.62        7.22      1.60 o 
  -3  15   1        6.84       11.10      1.78 o 
  -2  15   1        0.77        1.72      0.94 o 
  -1  15   1       12.70       12.41      1.55 o 
   0  15   1       96.02       92.95      7.98 o 
   1  15   1       29.29       24.71      2.26 o 
   2  15   1      146.25      195.41     23.82 o 
   3  15   1        1.02       -0.86      1.51 o 
   4  15   1        6.68        3.47      1.12 o 
   5  15   1        0.88        3.85      1.10 o 
  -4  16   1       39.48       32.86      4.43 o 
  -3  16   1       47.73       39.13      4.07 o 
  -2  16   1       60.72       61.63      7.44 o 
  -1  16   1       16.88       17.49      2.36 o 
   0  16   1      152.01      163.72     15.45 o 
   1  16   1       25.25       22.66      3.28 o 
   2  16   1       62.77       60.89      9.89 o 
   3  16   1      201.72      260.91     42.28 o 
   4  16   1       12.53       11.22      1.65 o 
  -4  17   1        0.93        3.08      0.81 o 
  -3  17   1       29.00       24.44      2.05 o 
  -2  17   1      302.55      299.15     28.57 o 
  -1  17   1      353.68      409.66     29.20 o 
   0  17   1        5.15        5.20      0.99 o 
   1  17   1       16.61       17.35      1.85 o 
   2  17   1        0.24       -0.47      1.13 o 
   3  17   1        3.45        1.87      1.04 o 
   4  17   1        9.77        8.40      1.09 o 
  -3  18   1       23.13       20.64      2.76 o 
  -2  18   1        0.30       -0.24      0.99 o 
  -1  18   1       20.86       16.84      2.68 o 
   0  18   1       46.81       61.26      6.43 o 
   1  18   1       32.45       31.26      4.23 o 
   2  18   1        2.63        1.81      1.16 o 
   3  18   1        8.74        6.59      1.23 o 
  -3  19   1        0.01        1.09      0.98 o 
  -2  19   1        0.01        0.20      0.98 o 
  -1  19   1        6.85        4.12      1.34 o 
   0  19   1       50.19       48.99      4.89 o 
   1  19   1      131.99      178.41     23.15 o 
   2  19   1        4.61        2.72      1.07 o 
   3  19   1        0.21        1.57      0.90 o 
  -2  20   1        4.77        4.66      1.08 o 
  -1  20   1       71.00       75.29      8.96 o 
   0  20   1       80.37       92.53      9.95 o 
   1  20   1        0.25        1.65      1.19 o 
   2  20   1       50.65       46.23      7.04 o 
  -7   0   2       90.93       97.88     12.20 o 
  -6   0   2      187.72      204.79      6.84 o 
  -5   0   2        4.34        2.37      0.78 o 
  -4   0   2     1148.86     1228.14     48.11 o 
  -3   0   2     1073.96      941.98     38.23 o 
  -2   0   2      882.04      801.18     92.02 o 
  -1   0   2     8452.35     7712.11     87.62 o 
   1   0   2     5150.14     4270.80    279.92 o 
   3   0   2        9.95       16.41      1.52 o 
   4   0   2      957.02     1033.25     29.72 o 
   5   0   2      688.98      747.34     26.92 o 
   6   0   2        0.66        0.44      0.68 o 
   7   0   2        0.25        1.81      1.22 o 
  -7   1   2       44.62       45.94      5.91 o 
  -6   1   2       18.17       20.68      1.44 o 
  -5   1   2       58.76       55.85      2.68 o 
  -4   1   2       29.69       22.47      1.18 o 
  -3   1   2        0.50        0.43      0.35 o 
  -2   1   2      502.42      433.11     14.70 o 
  -1   1   2        0.02        2.37      0.40 o 
   1   1   2      370.29      269.01     13.41 o 
   2   1   2      955.33      839.02     21.26 o 
   3   1   2      258.98      272.06      5.88 o 
   4   1   2       60.22       48.47      1.72 o 
   5   1   2      254.91      255.68      7.55 o 
   6   1   2       10.78        8.75      0.96 o 
   7   1   2        0.38        2.64      0.71 o 
  -7   2   2        0.29        1.37      0.91 o 
  -6   2   2       21.45       25.09      2.55 o 
  -5   2   2        8.37        5.65      0.53 o 
  -4   2   2      212.36      213.61      7.61 o 
  -3   2   2      141.97      140.59      5.44 o 
  -2   2   2     1561.17     1480.10     49.26 o 
  -1   2   2      374.13      374.90     24.25 o 
   0   2   2       17.70       21.61      1.40 o 
   1   2   2     1656.05     1510.84     51.15 o 
   2   2   2       37.47       40.36      1.95 o 
   3   2   2       65.39       68.12      1.70 o 
   4   2   2       18.38       20.64      1.62 o 
   5   2   2       29.38       25.91      1.99 o 
   6   2   2       13.25       12.29      1.10 o 
   7   2   2        5.62        5.42      1.34 o 
  -7   3   2        2.87        2.83      0.58 o 
  -6   3   2       29.71       24.40      2.53 o 
  -5   3   2      210.65      215.87      7.93 o 
  -4   3   2        0.64        0.97      0.43 o 
  -3   3   2      200.28      162.78      4.20 o 
  -2   3   2        0.01       -0.16      0.45 o 
  -1   3   2     6899.66     7543.69    497.79 o 
   0   3   2       13.82       15.70      1.12 o 
   1   3   2      635.66      544.05     12.00 o 
   2   3   2      147.48      127.87      4.18 o 
   3   3   2      774.03      745.70     15.54 o 
   4   3   2      682.45      692.95     10.93 o 
   5   3   2      333.95      365.60      9.94 o 
   6   3   2       24.69       27.81      2.06 o 
   7   3   2       34.18       40.31      3.38 o 
  -7   4   2       49.93       55.19      5.97 o 
  -6   4   2        0.69        0.89      0.48 o 
  -5   4   2      570.69      575.48     24.72 o 
  -4   4   2       83.35       79.21      3.37 o 
  -3   4   2       85.51       89.24      3.88 o 
  -2   4   2      370.22      350.98     20.27 o 
  -1   4   2      468.99      489.49     33.39 o 
   0   4   2    14298.38    10834.53    142.59 o 
   1   4   2      234.96      234.85      8.25 o 
   2   4   2        8.91       13.39      1.08 o 
   3   4   2        4.57        2.87      0.52 o 
   4   4   2      187.54      164.40      6.82 o 
   5   4   2      123.01      143.11      5.69 o 
   6   4   2      107.71      122.85      4.10 o 
   7   4   2        2.72        3.28      0.83 o 
  -7   5   2       63.94       84.90     11.76 o 
  -6   5   2        0.00        0.91      0.54 o 
  -5   5   2      134.40      151.17      8.97 o 
  -4   5   2      215.90      216.56     10.83 o 
  -3   5   2      100.09       93.13      5.47 o 
  -2   5   2       34.20       18.42      1.48 o 
  -1   5   2      806.59      907.20     69.23 o 
   0   5   2     2538.55     2556.44    189.06 o 
   1   5   2      655.90      630.53     29.30 o 
   2   5   2        0.03       -0.09      1.24 o 
   3   5   2      404.60      376.17     16.17 o 
   4   5   2       12.59       16.74      1.53 o 
   5   5   2       85.74       89.58      4.13 o 
   6   5   2       45.62       50.28      6.29 o 
   7   5   2        9.66        8.40      2.09 o 
  -7   6   2        6.31        5.61      1.67 o 
  -6   6   2        1.73        2.08      0.67 o 
  -5   6   2        5.57        5.64      0.81 o 
  -4   6   2       79.85       76.59      5.16 o 
  -3   6   2       28.49       33.24      4.85 o 
  -2   6   2     1959.62     2273.99    168.91 o 
  -1   6   2     2040.57     2280.07    158.67 o 
   0   6   2       25.47       22.23      1.39 o 
   1   6   2      450.44      454.83     28.41 o 
   2   6   2     2220.37     2496.51    111.88 o 
   3   6   2        4.34        7.58      1.57 o 
   4   6   2      519.86      526.08     29.25 o 
   5   6   2       63.09       59.17      4.98 o 
   6   6   2       36.25       44.85      4.30 o 
  -6   7   2        0.36        1.37      0.87 o 
  -5   7   2       45.19       44.54      3.26 o 
  -4   7   2      905.72      921.83     77.20 o 
  -3   7   2        0.20        1.09      0.71 o 
  -2   7   2      896.81     1001.23     74.19 o 
  -1   7   2        2.91        3.69      0.78 o 
   0   7   2       42.76       29.33      2.14 o 
   1   7   2      427.14      399.23     15.54 o 
   2   7   2       16.35       16.19      1.67 o 
   3   7   2        1.34        2.64      0.77 o 
   4   7   2        2.59        1.07      0.77 o 
   5   7   2      380.59      472.11     30.68 o 
   6   7   2        4.84        4.71      0.95 o 
  -6   8   2        3.69        4.52      0.88 o 
  -5   8   2       17.96       18.63      1.46 o 
  -4   8   2     1304.79     1411.78    120.38 o 
  -3   8   2       56.63       51.76      4.04 o 
  -2   8   2      274.53      295.86     24.93 o 
  -1   8   2     1116.34     1221.93     86.28 o 
   0   8   2     2402.94     2516.61    188.80 o 
   1   8   2     1155.49     1114.34     82.48 o 
   2   8   2      980.67     1016.25     80.81 o 
   3   8   2      227.01      232.79     14.62 o 
   4   8   2      247.88      235.31     19.36 o 
   5   8   2       20.30       19.95      1.84 o 
   6   8   2        2.53        3.04      0.91 o 
  -6   9   2       14.69       19.28      2.24 o 
  -5   9   2        9.43       13.52      1.66 o 
  -4   9   2      111.84      120.80     13.00 o 
  -3   9   2      514.98      507.88     42.38 o 
  -2   9   2        2.59        3.00      1.18 o 
  -1   9   2     1363.62     1528.20    121.94 o 
   0   9   2       40.78       56.69      5.21 o 
   1   9   2       21.97       21.45      3.92 o 
   2   9   2       12.39       12.78      2.61 o 
   3   9   2       19.41       14.18      1.74 o 
   4   9   2      586.69      658.96     49.09 o 
   5   9   2        0.16        0.22      1.16 o 
   6   9   2        3.90        5.29      1.04 o 
  -6  10   2        7.13        9.96      1.34 o 
  -5  10   2        4.97        4.97      1.38 o 
  -4  10   2        1.97        2.04      1.33 o 
  -3  10   2      115.87      131.85     14.42 o 
  -2  10   2      371.95      413.58     26.02 o 
  -1  10   2      180.26      172.61     14.99 o 
   0  10   2       18.84       16.22      2.30 o 
   1  10   2      434.72      454.20     35.56 o 
   2  10   2       46.13       39.90      3.98 o 
   3  10   2       61.37       55.18      6.65 o 
   4  10   2        3.54        3.51      1.42 o 
   5  10   2        0.00        0.70      1.11 o 
   6  10   2       50.10       58.00      4.63 o 
  -6  11   2        0.21        0.40      0.95 o 
  -5  11   2        1.41        3.39      0.98 o 
  -4  11   2        4.44        5.48      1.06 o 
  -3  11   2      259.38      258.27     32.18 o 
  -2  11   2      273.21      260.83     16.47 o 
  -1  11   2       25.94       26.74      1.79 o 
   0  11   2        3.48        3.99      1.09 o 
   1  11   2       11.74        7.08      1.43 o 
   2  11   2       12.57       13.13      2.21 o 
   3  11   2        9.19       17.67      2.36 o 
   4  11   2       86.13       93.99     10.00 o 
   5  11   2       16.79       21.15      2.46 o 
   6  11   2        6.61        7.27      1.19 o 
  -5  12   2      137.64      165.17     17.79 o 
  -4  12   2       13.23       13.14      2.33 o 
  -3  12   2       76.38       63.61      9.92 o 
  -2  12   2        9.91       10.02      1.02 o 
  -1  12   2      391.51      438.71     32.16 o 
   0  12   2        1.00        1.08      0.63 o 
   1  12   2       15.78       17.49      1.69 o 
   2  12   2       65.06       56.49      6.26 o 
   3  12   2        0.00       -1.52      1.52 o 
   4  12   2      129.26      146.74     15.06 o 
   5  12   2        1.37        1.98      0.75 o 
  -5  13   2        3.59        5.51      1.06 o 
  -4  13   2        3.84        3.94      0.91 o 
  -3  13   2       15.68       17.50      3.06 o 
  -2  13   2        8.73        8.44      0.83 o 
  -1  13   2        0.33       -0.20      1.00 o 
   0  13   2      148.48      155.55     12.85 o 
   1  13   2        3.31        6.02      0.84 o 
   2  13   2       27.26       27.18      4.99 o 
   3  13   2      114.92      142.75     15.47 o 
   4  13   2        9.33        6.52      1.46 o 
   5  13   2       36.99       38.45      5.07 o 
  -5  14   2        8.67        9.06      1.44 o 
  -4  14   2       23.38       23.31      3.97 o 
  -3  14   2       30.59       25.97      4.48 o 
  -2  14   2        6.61        4.35      0.71 o 
  -1  14   2       26.18       20.45      3.25 o 
   0  14   2       31.42       32.65      3.79 o 
   1  14   2      123.48      118.63     11.78 o 
   2  14   2       71.67       79.45      9.91 o 
   3  14   2        0.01       -1.36      1.36 o 
   4  14   2        2.04        1.49      0.98 o 
   5  14   2       10.94       15.58      2.01 o 
  -5  15   2      118.24      136.09     16.27 o 
  -4  15   2       45.13       50.06      7.68 o 
  -3  15   2      325.20      379.68     43.96 o 
  -2  15   2      124.71      137.59     16.80 o 
  -1  15   2        0.98        0.80      0.66 o 
   0  15   2       28.77       29.47      3.22 o 
   1  15   2       30.56       34.17      2.35 o 
   2  15   2       51.21       63.59      9.60 o 
   3  15   2       16.19       23.41      3.85 o 
   4  15   2       41.91       49.51      6.33 o 
   5  15   2       10.59       10.98      1.53 o 
  -4  16   2        0.85       -0.36      1.12 o 
  -3  16   2        4.07        2.76      1.08 o 
  -2  16   2      173.82      205.11     32.03 o 
  -1  16   2       82.45       76.09      7.67 o 
   0  16   2      124.47      150.59     14.46 o 
   1  16   2        1.65        2.19      0.70 o 
   2  16   2       39.30       38.35      5.91 o 
   3  16   2       96.52      102.97     12.63 o 
   4  16   2        0.06        2.31      0.89 o 
  -4  17   2        7.79        7.93      1.13 o 
  -3  17   2       34.77       24.54      4.12 o 
  -2  17   2       10.36        6.43      1.21 o 
  -1  17   2       20.72       24.08      2.21 o 
   0  17   2      128.42      149.80     14.20 o 
   1  17   2        6.92        6.04      0.76 o 
   2  17   2        0.28        0.81      1.08 o 
   3  17   2        8.91        8.63      1.09 o 
   4  17   2       11.91        9.38      2.34 o 
  -3  18   2        3.85        4.58      1.15 o 
  -2  18   2        0.22        0.97      0.85 o 
  -1  18   2        1.03        1.93      0.51 o 
   0  18   2        0.52        0.89      0.60 o 
   1  18   2        0.35        2.45      0.94 o 
   2  18   2       19.02       19.38      2.17 o 
   3  18   2        8.86       10.39      2.59 o 
  -3  19   2       48.30       44.89      4.76 o 
  -2  19   2       53.99       49.63      6.57 o 
  -1  19   2        0.13       -0.21      1.42 o 
   0  19   2        5.96        6.06      1.24 o 
   1  19   2       14.45       17.61      3.51 o 
   2  19   2        0.23        1.61      1.01 o 
   3  19   2        6.50        8.92      2.92 o 
  -2  20   2        3.96        5.01      1.24 o 
  -1  20   2       33.26       43.57      6.28 o 
   0  20   2       80.82       81.46     12.57 o 
   1  20   2      197.87      267.86     29.40 o 
   2  20   2       41.28       44.90      6.97 o 
  -7   1   3        1.79        1.24      1.23 o 
  -6   1   3       18.23       18.79      1.59 o 
  -5   1   3        2.54        1.93      0.57 o 
  -4   1   3        0.53        0.56      0.43 o 
  -3   1   3      183.84      185.58      6.64 o 
  -2   1   3      361.03      357.81     13.16 o 
  -1   1   3     1009.63      873.51     48.27 o 
   0   1   3     1418.03     1568.85     79.62 o 
   1   1   3      295.36      310.55     20.42 o 
   2   1   3      186.12      135.29      5.66 o 
   3   1   3       15.96        9.30      1.37 o 
   4   1   3       23.28       22.71      1.68 o 
   5   1   3      143.59      155.81      3.11 o 
   6   1   3       40.26       40.50      2.23 o 
   7   1   3        8.98        7.97      0.86 o 
  -7   2   3       68.86       78.10      8.17 o 
  -6   2   3       49.87       53.28      3.30 o 
  -5   2   3      110.81      117.38      5.01 o 
  -4   2   3       22.47       13.58      1.07 o 
  -3   2   3     2380.77     2325.27     79.41 o 
  -2   2   3     3532.50     3442.76     48.70 o 
  -1   2   3      270.84      296.40     17.74 o 
   0   2   3       21.48       26.26      0.73 o 
   1   2   3     1720.55     1618.54     76.35 o 
   2   2   3     2714.12     2498.28     91.22 o 
   3   2   3     1115.59     1124.82     35.22 o 
   4   2   3       26.40       31.54      1.46 o 
   5   2   3       11.21        9.91      0.97 o 
   6   2   3        0.43        0.18      0.41 o 
   7   2   3        6.74        4.06      0.80 o 
  -7   3   3        2.35        3.00      0.57 o 
  -6   3   3       32.55       30.69      2.68 o 
  -5   3   3      127.73      121.75      6.11 o 
  -4   3   3        0.09        0.84      0.44 o 
  -3   3   3      548.15      520.85     16.23 o 
  -2   3   3      977.90     1005.71     52.81 o 
  -1   3   3     1009.30     1101.03     72.33 o 
   0   3   3     1669.73     1703.53     60.22 o 
   1   3   3     4512.58     4176.70    105.08 o 
   2   3   3     1436.59     1436.99     56.21 o 
   3   3   3      448.24      423.08     14.87 o 
   4   3   3        0.10        1.08      0.30 o 
   5   3   3      119.53      122.39      5.11 o 
   6   3   3       15.03       14.73      1.30 o 
   7   3   3       12.35       12.52      1.42 o 
  -7   4   3        1.86        1.79      0.60 o 
  -6   4   3        8.17        6.70      1.08 o 
  -5   4   3       13.70       14.53      1.33 o 
  -4   4   3      203.36      196.09      6.21 o 
  -3   4   3      199.76      200.15      8.98 o 
  -2   4   3       97.33      110.89      7.88 o 
  -1   4   3     1737.25     2014.30    124.77 o 
   0   4   3       58.87       54.56      2.16 o 
   1   4   3     2412.27     2317.31     83.94 o 
   2   4   3      427.13      438.88      9.28 o 
   3   4   3      212.09      214.89      5.28 o 
   4   4   3      218.06      220.31      9.11 o 
   5   4   3        2.23       -0.25      0.65 o 
   6   4   3       16.11       16.02      1.53 o 
   7   4   3        3.43        3.56      1.10 o 
  -7   5   3        9.50        7.89      1.35 o 
  -6   5   3       10.67       12.81      1.24 o 
  -5   5   3      167.77      167.09      9.82 o 
  -4   5   3       49.36       53.49      4.39 o 
  -3   5   3     1482.85     1472.73     80.53 o 
  -2   5   3       13.06       26.70      2.34 o 
  -1   5   3      558.05      623.12     45.23 o 
   0   5   3      946.26      997.62     67.66 o 
   1   5   3     3736.97     3592.57     97.16 o 
   2   5   3      181.31      196.24     11.39 o 
   3   5   3      145.18      124.87      3.84 o 
   4   5   3      159.80      168.10      7.14 o 
   5   5   3        0.89        0.71      0.62 o 
   6   5   3        3.66        2.05      0.65 o 
  -6   6   3        0.29        1.57      0.79 o 
  -5   6   3       27.76       33.71      2.81 o 
  -4   6   3      118.10      108.40      6.25 o 
  -3   6   3      102.70      119.14      7.66 o 
  -2   6   3      933.54     1046.77     69.30 o 
  -1   6   3      637.38      683.15     52.73 o 
   0   6   3     1122.61     1264.19     83.64 o 
   1   6   3     2083.20     2226.03     48.27 o 
   2   6   3      905.47      880.44     19.80 o 
   3   6   3        1.99        0.30      0.75 o 
   4   6   3       20.16       13.23      1.28 o 
   5   6   3       47.34       44.84      3.15 o 
   6   6   3        3.45        2.30      0.78 o 
  -6   7   3        8.97       12.70      1.57 o 
  -5   7   3       29.50       26.23      2.33 o 
  -4   7   3      960.84     1031.45     93.91 o 
  -3   7   3       19.84       16.86      2.03 o 
  -2   7   3        2.92        5.94      0.61 o 
  -1   7   3     1772.95     2123.43    147.46 o 
   0   7   3       80.46      110.46      6.24 o 
   1   7   3     2131.81     2426.13    169.03 o 
   2   7   3       90.82       79.82      7.97 o 
   3   7   3       62.52       51.87      2.98 o 
   4   7   3        3.65        3.91      1.00 o 
   5   7   3        2.40        0.84      1.02 o 
   6   7   3       27.40       33.31      3.22 o 
  -6   8   3       18.62       22.62      2.87 o 
  -5   8   3       69.83       63.21      6.41 o 
  -4   8   3       26.73       20.50      3.52 o 
  -3   8   3       25.71       22.55      1.87 o 
  -2   8   3       46.88       53.98      4.23 o 
  -1   8   3      278.56      264.00     15.89 o 
   0   8   3        3.23        4.21      0.44 o 
   1   8   3       26.09       40.45      2.55 o 
   2   8   3       92.78       91.05      5.07 o 
   3   8   3        3.45        3.81      1.17 o 
   4   8   3      223.87      228.15     13.64 o 
   5   8   3       28.69       35.78      2.64 o 
   6   8   3       19.06       18.13      1.93 o 
  -6   9   3       35.54       37.97      5.50 o 
  -5   9   3       22.54       24.77      2.49 o 
  -4   9   3      103.98      126.58     13.39 o 
  -3   9   3        3.43        2.46      0.47 o 
  -2   9   3       28.54       29.76      2.43 o 
  -1   9   3      183.86      195.73     13.08 o 
   0   9   3      584.34      592.98     42.31 o 
   1   9   3      413.69      393.87     32.34 o 
   2   9   3       63.16       44.91      3.31 o 
   3   9   3        0.34        0.87      0.76 o 
   4   9   3        1.10        0.31      1.34 o 
   5   9   3        4.13        3.86      1.22 o 
   6   9   3        0.28        0.54      1.20 o 
  -6  10   3        0.06        1.74      0.73 o 
  -5  10   3        4.61        2.61      0.78 o 
  -4  10   3       20.61       17.93      1.59 o 
  -3  10   3      142.67      146.88     10.93 o 
  -2  10   3      894.85      994.98     70.01 o 
  -1  10   3      617.71      708.53     49.29 o 
   0  10   3        0.49        3.10      0.96 o 
   1  10   3      449.31      513.55     44.61 o 
   2  10   3      634.82      701.35     66.84 o 
   3  10   3       18.66       13.86      1.81 o 
   4  10   3       55.53       55.97      4.65 o 
   5  10   3        0.01       -0.13      0.99 o 
   6  10   3        3.07        2.68      0.83 o 
  -6  11   3        7.43        7.50      1.76 o 
  -5  11   3       24.45       22.91      2.34 o 
  -4  11   3      128.25      153.05     18.41 o 
  -3  11   3      350.05      367.39     36.71 o 
  -2  11   3      212.34      216.96      6.20 o 
  -1  11   3       19.05       24.37      4.75 o 
   0  11   3      615.38      732.14     57.64 o 
   1  11   3       52.39       52.06      7.78 o 
   2  11   3      336.95      369.03     35.12 o 
   3  11   3        2.82        2.89      0.88 o 
   4  11   3       12.26       10.29      1.49 o 
   5  11   3       13.00       17.90      1.72 o 
   6  11   3        1.95        3.31      1.01 o 
  -5  12   3       17.63       13.02      2.01 o 
  -4  12   3        1.54        1.98      0.82 o 
  -3  12   3      231.75      269.53     39.59 o 
  -2  12   3      488.75      577.46     39.53 o 
  -1  12   3       22.20       25.11      2.31 o 
   0  12   3       59.85       37.31     12.85 o 
   1  12   3       49.15       46.07      5.23 o 
   2  12   3       25.83       25.85      3.05 o 
   3  12   3      169.13      156.41     19.88 o 
   4  12   3       17.33       40.29      6.95 o 
   5  12   3        2.23        3.41      0.94 o 
  -5  13   3        0.81        0.10      0.87 o 
  -4  13   3        2.63        1.69      0.89 o 
  -3  13   3      101.02      100.42     11.80 o 
  -2  13   3       42.22       27.59      4.73 o 
  -1  13   3       48.46       51.07      5.18 o 
   0  13   3       14.08       16.14      1.74 o 
   1  13   3       37.99       41.14      4.24 o 
   2  13   3      205.64      234.13     29.52 o 
   3  13   3      298.49      333.99     37.68 o 
   4  13   3        1.11       -0.20      1.20 o 
   5  13   3      109.17      131.19     11.45 o 
  -5  14   3        0.06       -0.89      1.06 o 
  -4  14   3        2.16        0.96      0.97 o 
  -3  14   3        9.51        8.95      1.40 o 
  -2  14   3      123.47      136.97     10.24 o 
  -1  14   3      323.25      354.63     25.55 o 
   0  14   3      194.05      216.52     20.50 o 
   1  14   3       20.61       24.42      2.71 o 
   2  14   3        0.12        0.66      0.79 o 
   3  14   3        4.27        4.51      1.55 o 
   4  14   3        0.11       -1.05      1.20 o 
   5  14   3        1.26        0.48      0.90 o 
  -5  15   3        0.14        3.62      1.01 o 
  -4  15   3       11.30        9.89      1.85 o 
  -3  15   3        6.49        7.26      1.60 o 
  -2  15   3       11.90       10.55      1.09 o 
  -1  15   3       42.66       44.70      4.34 o 
   0  15   3        1.50        0.62      0.38 o 
   1  15   3      100.23      117.95      8.26 o 
   2  15   3        4.49        4.98      1.02 o 
   3  15   3       93.61       86.01      9.62 o 
   4  15   3        0.00        1.06      1.21 o 
  -4  16   3        1.97        2.56      0.97 o 
  -3  16   3        5.30        6.74      1.17 o 
  -2  16   3       73.06       92.79     12.86 o 
  -1  16   3      341.63      353.92     29.61 o 
   0  16   3       76.33       76.42     10.63 o 
   1  16   3       11.46       10.17      1.41 o 
   2  16   3       51.44       50.22      5.71 o 
   3  16   3       26.86       36.13      4.85 o 
   4  16   3       41.12       42.43      4.34 o 
  -4  17   3       12.00       13.70      1.68 o 
  -3  17   3       49.75       37.45      4.88 o 
  -2  17   3       18.49       18.57      2.11 o 
  -1  17   3        2.17        1.26      0.54 o 
   0  17   3       52.02       54.24      6.60 o 
   1  17   3        8.73        8.60      1.69 o 
   2  17   3      104.27      106.88     12.05 o 
   3  17   3      118.20      123.13     11.56 o 
   4  17   3        0.14        1.95      1.58 o 
  -3  18   3       19.14       21.45      2.43 o 
  -2  18   3        2.80        1.89      0.85 o 
  -1  18   3        7.35        5.78      0.95 o 
   0  18   3       42.35       34.25      4.52 o 
   1  18   3       24.67       23.43      1.88 o 
   2  18   3        5.53        5.60      2.13 o 
   3  18   3        1.15        0.48      1.07 o 
  -3  19   3       15.87       12.16      2.11 o 
  -2  19   3        1.40        0.95      0.94 o 
  -1  19   3       34.54       39.80      4.94 o 
   0  19   3        0.05        1.81      1.01 o 
   1  19   3        0.02       -0.08      1.03 o 
   2  19   3       45.98       49.95      8.27 o 
  -2  20   3       29.87       26.95      4.52 o 
  -1  20   3        5.94        3.57      1.64 o 
   0  20   3        9.87        6.96      1.52 o 
   1  20   3       13.98       15.49      2.68 o 
  -7   0   4        7.75        8.90      1.68 o 
  -6   0   4        8.06        5.18      0.81 o 
  -5   0   4      116.52      104.66      9.07 o 
  -4   0   4      548.36      533.17     34.09 o 
  -3   0   4       32.56       45.08      2.41 o 
  -2   0   4      330.44      312.84     21.87 o 
  -1   0   4      678.93      695.07     66.05 o 
   0   0   4       35.22       43.26      7.33 o 
   1   0   4       18.79       14.56      1.74 o 
   2   0   4      470.11      371.85     22.60 o 
   3   0   4     2397.26     2660.00    147.15 o 
   4   0   4      219.26      233.17     10.56 o 
   5   0   4      145.84      161.05      9.53 o 
   6   0   4       73.90       76.40      7.40 o 
   7   0   4        2.85        3.11      2.97 o 
  -7   1   4        0.00        1.21      0.73 o 
  -6   1   4       35.62       34.19      2.64 o 
  -5   1   4        1.98        2.46      0.51 o 
  -4   1   4      587.18      603.62     23.49 o 
  -3   1   4     1568.26     1738.70     70.02 o 
  -2   1   4      158.22      167.88      5.51 o 
  -1   1   4     1403.54     1367.04    100.76 o 
   0   1   4     1313.83     1224.47     98.69 o 
   1   1   4       56.07       43.75      2.95 o 
   2   1   4     2218.45     2180.19    107.11 o 
   3   1   4      569.17      548.45     21.55 o 
   4   1   4      214.63      247.11      9.19 o 
   5   1   4       62.25       64.85      2.34 o 
   6   1   4       18.38       20.08      2.05 o 
   7   1   4       29.94       37.86      4.63 o 
  -7   2   4        2.91        2.39      0.75 o 
  -6   2   4       14.40       13.46      1.45 o 
  -5   2   4       79.75       73.92      4.02 o 
  -4   2   4      119.09      103.50      5.64 o 
  -3   2   4       19.38       22.59      1.65 o 
  -2   2   4      193.68      185.34      9.41 o 
  -1   2   4        2.77        1.03      0.40 o 
   0   2   4      940.25      909.42     43.27 o 
   1   2   4     1871.12     1769.28     82.19 o 
   2   2   4      606.17      536.85     33.46 o 
   3   2   4       45.50       52.92      3.07 o 
   4   2   4      165.64      148.90      5.40 o 
   5   2   4        7.79        7.81      0.84 o 
   6   2   4       19.75       19.51      1.46 o 
   7   2   4        3.33        4.47      0.95 o 
  -7   3   4        2.63        4.07      0.79 o 
  -6   3   4        0.49        1.03      0.58 o 
  -5   3   4       32.64       32.27      2.00 o 
  -4   3   4      168.56      184.28      3.69 o 
  -3   3   4     2502.33     2655.18    108.74 o 
  -2   3   4     1769.85     2010.42    115.91 o 
  -1   3   4     2442.64     2719.14    155.19 o 
   0   3   4     2231.09     2210.39     63.03 o 
   1   3   4       20.91       20.74      1.27 o 
   2   3   4     1342.19     1366.74     75.89 o 
   3   3   4     2272.43     2413.71     92.82 o 
   4   3   4        4.53        4.98      0.63 o 
   5   3   4        9.79       11.04      1.02 o 
   6   3   4        0.33        0.72      0.51 o 
   7   3   4        9.32        7.96      3.05 o 
  -7   4   4        1.93        1.83      0.79 o 
  -6   4   4       63.91       60.68      3.86 o 
  -5   4   4      220.05      218.84      9.55 o 
  -4   4   4       51.09       53.84      2.04 o 
  -3   4   4        0.52        0.30      0.56 o 
  -2   4   4      135.92      164.12     12.92 o 
  -1   4   4       81.93       84.23      5.62 o 
   0   4   4     1402.90     1584.97     77.85 o 
   1   4   4      412.74      402.44     13.62 o 
   2   4   4     2450.21     2654.33     90.71 o 
   3   4   4       73.69       85.77      3.41 o 
   4   4   4      388.84      386.85     12.38 o 
   5   4   4       24.52       22.70      1.58 o 
   6   4   4       26.41       25.75      2.57 o 
   7   4   4        0.43       -0.14      1.74 o 
  -7   5   4        2.56        2.01      1.07 o 
  -6   5   4        0.30        0.61      0.61 o 
  -5   5   4        5.41        5.82      0.59 o 
  -4   5   4       83.48       90.56      3.91 o 
  -3   5   4      465.30      494.06     27.51 o 
  -2   5   4     1438.83     1772.00    140.54 o 
  -1   5   4      567.91      616.13     39.75 o 
   0   5   4        7.57        6.03      0.59 o 
   1   5   4      294.49      248.30     10.80 o 
   2   5   4        7.73        8.68      1.06 o 
   3   5   4      641.82      673.44     15.65 o 
   4   5   4        5.06        3.73      0.70 o 
   5   5   4       13.34       11.18      1.02 o 
   6   5   4        1.44        2.23      0.73 o 
  -6   6   4       37.97       44.19      2.63 o 
  -5   6   4        1.29        1.03      0.70 o 
  -4   6   4        1.18        1.54      0.44 o 
  -3   6   4       12.18       10.00      1.18 o 
  -2   6   4       39.58       36.33      6.19 o 
  -1   6   4     2126.20     2429.37    182.11 o 
   0   6   4        4.92        8.20      0.75 o 
   1   6   4       13.31        7.83      2.07 o 
   2   6   4      230.62      214.16      8.93 o 
   3   6   4       42.25       36.40      2.66 o 
   4   6   4        5.14        4.00      0.89 o 
   5   6   4       12.89       14.32      1.47 o 
   6   6   4       49.43       55.59      3.61 o 
  -6   7   4        3.20        2.51      0.61 o 
  -5   7   4       12.96       16.14      1.65 o 
  -4   7   4      323.26      348.64     28.62 o 
  -3   7   4      570.29      662.09     55.21 o 
  -2   7   4      385.58      371.23     27.36 o 
  -1   7   4      335.83      371.58     33.64 o 
   0   7   4      471.69      545.30     27.10 o 
   1   7   4      207.03      168.11      8.69 o 
   2   7   4     1521.39     1606.14     79.14 o 
   3   7   4      380.63      385.37     23.79 o 
   4   7   4      106.63      109.65      5.65 o 
   5   7   4        0.52       -0.11      1.08 o 
   6   7   4       16.97       15.37      1.52 o 
  -6   8   4        0.08        0.85      1.08 o 
  -5   8   4       30.10       34.23      2.51 o 
  -4   8   4      328.67      360.01     33.10 o 
  -3   8   4        9.30        8.21      0.92 o 
  -2   8   4      692.13      753.17     58.57 o 
  -1   8   4        2.55        0.34      1.14 o 
   0   8   4     1871.28     2242.56    129.95 o 
   1   8   4      241.57      318.95     19.86 o 
   2   8   4      920.93      903.74     62.10 o 
   3   8   4      293.76      293.57     16.99 o 
   4   8   4       67.11       61.17      4.40 o 
   5   8   4       75.12       66.47     10.34 o 
   6   8   4       24.81       29.12      2.96 o 
  -6   9   4       36.43       35.74      3.87 o 
  -5   9   4       58.01       48.97      4.67 o 
  -4   9   4        0.24       -0.35      0.61 o 
  -3   9   4       35.44       35.87      3.03 o 
  -2   9   4       61.18       61.54      5.15 o 
  -1   9   4     1403.72     1651.98    113.47 o 
   0   9   4      411.64      385.36     25.41 o 
   1   9   4      385.81      438.69     32.23 o 
   2   9   4       86.31      100.49      9.65 o 
   3   9   4      106.54      108.17      9.24 o 
   4   9   4        7.61        5.66      1.01 o 
   5   9   4        4.67        3.14      1.00 o 
   6   9   4       25.50       29.69      3.62 o 
  -6  10   4        7.77        9.97      1.85 o 
  -5  10   4        2.73        4.17      1.10 o 
  -4  10   4        4.05        5.70      0.82 o 
  -3  10   4        5.66        5.10      0.90 o 
  -2  10   4       74.38       76.90      4.97 o 
  -1  10   4       22.34       28.07      1.87 o 
   0  10   4      164.42      179.88     11.05 o 
   1  10   4        9.88        5.43      0.64 o 
   2  10   4      156.55      157.70     12.21 o 
   3  10   4        4.82        4.79      0.91 o 
   4  10   4       30.91       33.54      2.85 o 
   5  10   4       12.18       15.38      1.59 o 
   6  10   4        2.08        1.08      0.81 o 
  -6  11   4       15.07       12.95      1.82 o 
  -5  11   4       45.58       50.92      5.81 o 
  -4  11   4       13.94       12.08      1.20 o 
  -3  11   4       18.69       20.14      1.59 o 
  -2  11   4      140.57      155.40      9.14 o 
  -1  11   4        2.92        0.38      0.73 o 
   0  11   4       69.49       59.61      4.49 o 
   1  11   4        3.63        2.62      0.72 o 
   2  11   4        0.74        1.24      0.72 o 
   3  11   4       62.67       58.73      5.49 o 
   4  11   4       39.45       31.95      4.19 o 
   5  11   4       43.52       43.64      5.52 o 
   6  11   4       14.95       21.82      2.20 o 
  -5  12   4       54.99       47.11      6.13 o 
  -4  12   4        0.95        2.30      1.17 o 
  -3  12   4       17.74       15.04      1.32 o 
  -2  12   4       75.76       83.55      5.44 o 
  -1  12   4       60.65       87.64      8.40 o 
   0  12   4      320.49      364.96     25.93 o 
   1  12   4       20.71       24.60      2.21 o 
   2  12   4        0.83        0.74      0.81 o 
   3  12   4       61.06       63.83      7.45 o 
   4  12   4      147.13      170.36     17.94 o 
   5  12   4        0.32        0.30      0.95 o 
  -5  13   4        7.07        7.53      1.17 o 
  -4  13   4       30.38       27.71      2.30 o 
  -3  13   4       25.91       20.30      2.33 o 
  -2  13   4       16.27       11.40      1.75 o 
  -1  13   4       45.61       37.21      2.71 o 
   0  13   4      253.14      237.17     16.97 o 
   1  13   4       68.91       71.88      7.13 o 
   2  13   4      104.85      108.30     11.81 o 
   3  13   4        2.57        3.38      1.15 o 
   4  13   4       95.67       95.59      9.09 o 
   5  13   4       16.41       20.36      2.16 o 
  -5  14   4       21.63       22.48      2.24 o 
  -4  14   4        0.43        0.06      0.69 o 
  -3  14   4       31.09       28.17      4.67 o 
  -2  14   4        1.61        1.01      0.46 o 
  -1  14   4       70.23       58.88      4.71 o 
   0  14   4       81.63       87.41      7.18 o 
   1  14   4      343.51      365.29     31.11 o 
   2  14   4        6.00        6.14      0.98 o 
   3  14   4        8.84        9.79      1.67 o 
   4  14   4        2.30        1.38      1.07 o 
   5  14   4        4.43        2.42      0.82 o 
  -5  15   4        3.71        4.07      1.80 o 
  -4  15   4       52.20       52.32      6.53 o 
  -3  15   4        7.67        8.61      1.14 o 
  -2  15   4       86.91      103.22      6.08 o 
  -1  15   4       19.20       20.37      1.65 o 
   0  15   4        5.21        4.88      0.71 o 
   1  15   4      118.14      125.94      8.86 o 
   2  15   4       23.16       26.04      3.34 o 
   3  15   4       21.27       24.25      2.41 o 
   4  15   4       20.68       26.85      3.54 o 
  -4  16   4        0.11        0.51      0.88 o 
  -3  16   4        2.83        2.48      0.93 o 
  -2  16   4        6.69        8.76      0.92 o 
  -1  16   4       35.90       31.32      3.11 o 
   0  16   4        0.07        0.36      0.72 o 
   1  16   4       29.67       25.12      3.27 o 
   2  16   4        0.77        0.14      0.99 o 
   3  16   4      114.57      130.68     13.58 o 
   4  16   4        5.52        5.96      1.56 o 
  -4  17   4        7.77        8.08      1.03 o 
  -3  17   4       20.12       23.70      2.96 o 
  -2  17   4       25.74       31.06      3.03 o 
  -1  17   4        4.52        2.29      0.96 o 
   0  17   4      186.36      208.85     19.24 o 
   1  17   4       11.26       14.97      1.94 o 
   2  17   4       66.47       80.34     10.61 o 
   3  17   4        0.19        0.70      0.84 o 
   4  17   4       31.65       33.54      3.53 o 
  -3  18   4        0.86        1.22      0.85 o 
  -2  18   4        6.05        6.54      1.33 o 
  -1  18   4        4.65        4.18      0.90 o 
   0  18   4        4.82        3.18      0.64 o 
   1  18   4       26.84       31.71      3.01 o 
   2  18   4       36.26       37.08      2.78 o 
   3  18   4       11.68       14.37      3.11 o 
  -2  19   4        0.06        1.12      1.35 o 
  -1  19   4       20.07       20.63      2.39 o 
   0  19   4        0.01        1.77      0.73 o 
   1  19   4        0.72        0.02      0.82 o 
   2  19   4        0.16        2.35      0.94 o 
  -1  20   4        0.88       -0.22      1.38 o 
   0  20   4        0.42        1.30      1.48 o 
   1  20   4        0.00        0.76      0.97 o 
  -7   1   5        1.28        0.28      0.86 o 
  -6   1   5        2.31        3.34      0.56 o 
  -5   1   5      109.50       99.99      5.77 o 
  -4   1   5       79.85       75.33      3.74 o 
  -3   1   5     1027.60     1138.25     29.00 o 
  -2   1   5      525.95      628.62     12.40 o 
  -1   1   5       76.54       70.24      4.46 o 
   0   1   5     2164.72     2190.58    214.80 o 
   1   1   5     1311.71     1263.50     93.27 o 
   2   1   5     1012.08     1000.95     55.28 o 
   3   1   5      188.24      171.37     12.01 o 
   4   1   5        7.06        6.99      0.80 o 
   5   1   5       11.76       10.66      0.97 o 
   6   1   5       13.51       13.27      1.80 o 
   7   1   5       25.02       29.21      2.67 o 
  -7   2   5        0.73        1.69      0.59 o 
  -6   2   5        8.87        9.65      0.81 o 
  -5   2   5        2.97        4.41      0.56 o 
  -4   2   5       44.33       34.02      1.72 o 
  -3   2   5       69.27       66.03      3.09 o 
  -2   2   5     1423.46     1538.23     94.14 o 
  -1   2   5      186.99      180.71     11.98 o 
   0   2   5     4800.29     4812.01    443.95 o 
   1   2   5        2.16        0.73      0.39 o 
   2   2   5     2484.07     2624.97    120.66 o 
   3   2   5       72.63      100.39      5.19 o 
   4   2   5      121.06      119.91      5.82 o 
   5   2   5        0.41        1.47      0.43 o 
   6   2   5        9.41       10.65      1.01 o 
   7   2   5        0.01        0.35      0.63 o 
  -7   3   5        0.09        0.48      0.61 o 
  -6   3   5       31.87       32.77      1.88 o 
  -5   3   5        1.37        1.04      0.71 o 
  -4   3   5      288.26      284.20     12.35 o 
  -3   3   5        1.48        2.01      0.49 o 
  -2   3   5      199.21      240.02     16.91 o 
  -1   3   5      666.35      636.53     39.21 o 
   0   3   5       29.12       21.95      1.11 o 
   1   3   5      597.96      619.79     32.51 o 
   2   3   5        0.49        0.76      0.67 o 
   3   3   5      432.54      380.07     21.16 o 
   4   3   5       11.68       11.02      0.92 o 
   5   3   5       35.80       34.69      2.90 o 
   6   3   5       42.61       46.66      5.64 o 
  -7   4   5        1.09        0.62      0.74 o 
  -6   4   5        1.21        0.06      0.62 o 
  -5   4   5       18.92       16.76      1.31 o 
  -4   4   5       14.13       10.95      1.17 o 
  -3   4   5       51.68       51.40      5.25 o 
  -2   4   5      124.16      134.72     13.39 o 
  -1   4   5        0.45       -0.72      0.72 o 
   0   4   5        0.28        0.46      0.60 o 
   1   4   5      291.13      260.13      9.25 o 
   2   4   5       44.66       53.80      1.69 o 
   3   4   5       32.70       31.71      1.41 o 
   4   4   5       17.79       14.66      1.27 o 
   5   4   5        0.03        0.27      0.65 o 
   6   4   5        2.38        3.28      0.74 o 
  -6   5   5       48.58       59.03      4.16 o 
  -5   5   5       49.93       45.39      4.44 o 
  -4   5   5        4.65        3.66      0.58 o 
  -3   5   5      384.05      416.56     32.06 o 
  -2   5   5     1514.21     1975.35    169.11 o 
  -1   5   5     2536.79     3122.16    185.47 o 
   0   5   5       18.03       21.00      1.71 o 
   1   5   5      769.76      859.25     36.60 o 
   2   5   5      151.17      130.57      4.50 o 
   3   5   5      701.95      740.35     23.79 o 
   4   5   5       36.77       29.11      2.09 o 
   5   5   5       21.91       19.68      2.04 o 
   6   5   5        0.00        0.81      0.57 o 
  -6   6   5        0.29        0.46      0.62 o 
  -5   6   5        0.63       -0.18      0.57 o 
  -4   6   5       50.92       49.83      3.40 o 
  -3   6   5        2.46        2.68      0.72 o 
  -2   6   5      289.57      309.29     27.26 o 
  -1   6   5       42.59       30.93      2.94 o 
   0   6   5      320.50      392.29     17.10 o 
   1   6   5      566.76      659.30     29.19 o 
   2   6   5        1.88        0.96      0.80 o 
   3   6   5        3.98       -0.39      1.18 o 
   4   6   5        0.37        0.60      0.62 o 
   5   6   5        3.20        4.67      0.96 o 
   6   6   5        2.24        3.34      0.82 o 
  -6   7   5        2.12        4.15      0.69 o 
  -5   7   5      185.51      215.65     16.30 o 
  -4   7   5        0.22        1.13      0.53 o 
  -3   7   5        5.60        8.08      1.10 o 
  -2   7   5      615.29      654.85     49.59 o 
  -1   7   5      189.62      207.12     14.32 o 
   0   7   5       67.59       68.66      4.92 o 
   1   7   5      297.90      325.50     18.34 o 
   2   7   5      310.41      363.16     16.49 o 
   3   7   5       71.52       75.55      3.85 o 
   4   7   5       80.88       91.87      7.10 o 
   5   7   5       33.73       28.90      3.70 o 
   6   7   5       17.74       22.41      2.15 o 
  -6   8   5        0.04       -0.90      0.90 o 
  -5   8   5        8.06        6.35      0.83 o 
  -4   8   5        1.79        2.17      0.61 o 
  -3   8   5      145.30      193.11     17.40 o 
  -2   8   5        3.55        6.04      1.16 o 
  -1   8   5      245.31      274.28     18.49 o 
   0   8   5      151.13      158.61      9.20 o 
   1   8   5     1068.27     1237.69     67.25 o 
   2   8   5        4.01        4.76      1.07 o 
   3   8   5       58.30       77.24      4.10 o 
   4   8   5        7.46        2.40      0.96 o 
   5   8   5       17.60       19.38      2.10 o 
   6   8   5       33.79       35.04      3.00 o 
  -6   9   5        6.42        7.44      1.60 o 
  -5   9   5       51.02       55.03      4.53 o 
  -4   9   5        3.16        3.36      0.52 o 
  -3   9   5        6.21        5.44      0.61 o 
  -2   9   5      177.29      207.51     15.06 o 
  -1   9   5      389.51      451.85     28.52 o 
   0   9   5        5.86        3.04      0.73 o 
   1   9   5       11.70       19.03      2.29 o 
   2   9   5      483.49      598.27     38.76 o 
   3   9   5        1.17        0.30      0.78 o 
   4   9   5       15.37       12.01      1.45 o 
   5   9   5        4.44        4.91      1.05 o 
   6   9   5        8.37        7.00      1.05 o 
  -6  10   5       18.40       18.83      2.53 o 
  -5  10   5       37.37       39.53      4.72 o 
  -4  10   5      127.77      141.59     12.37 o 
  -3  10   5       55.98       64.46      5.27 o 
  -2  10   5       25.81       32.09      3.58 o 
  -1  10   5      112.17      107.83      5.42 o 
   0  10   5       55.27       65.22      4.86 o 
   1  10   5      284.13      311.63     21.82 o 
   2  10   5      180.20      195.82     16.44 o 
   3  10   5        6.24        3.70      0.88 o 
   4  10   5       15.54       11.38      1.36 o 
   5  10   5        1.61        1.82      1.01 o 
   6  10   5        9.07       10.98      1.36 o 
  -6  11   5       53.24       53.82      4.57 o 
  -5  11   5        0.02       -0.54      0.98 o 
  -4  11   5       44.16       40.45      5.06 o 
  -3  11   5       94.12       90.50      7.28 o 
  -2  11   5       47.88       45.65      2.93 o 
  -1  11   5       31.45       34.83      2.88 o 
   0  11   5      154.26      172.34     10.13 o 
   1  11   5      452.02      493.43     35.70 o 
   2  11   5       10.35       10.17      3.01 o 
   3  11   5        3.92        5.37      1.01 o 
   4  11   5       37.22       33.10      3.66 o 
   5  11   5        4.44        8.69      1.28 o 
  -5  12   5      114.53      153.37     29.04 o 
  -4  12   5      115.21      138.34     17.65 o 
  -3  12   5      128.96      130.62     10.78 o 
  -2  12   5      122.91      124.08      7.19 o 
  -1  12   5      507.03      604.37     40.24 o 
   0  12   5      405.97      424.83     29.86 o 
   1  12   5      263.72      289.23     23.40 o 
   2  12   5        6.64        7.86      1.08 o 
   3  12   5      173.79      169.27     17.13 o 
   4  12   5       10.96       11.43      1.69 o 
   5  12   5       73.17       77.15      6.37 o 
  -5  13   5       10.71        9.64      1.40 o 
  -4  13   5       77.00       71.06     11.20 o 
  -3  13   5        9.47        8.85      0.95 o 
  -2  13   5       14.77       14.13      1.12 o 
  -1  13   5       14.66       12.16      1.32 o 
   0  13   5      241.19      270.57     17.28 o 
   1  13   5       53.84       61.70      5.07 o 
   2  13   5       20.48       18.38      1.89 o 
   3  13   5       38.51       52.58      6.12 o 
   4  13   5        0.29        0.60      0.91 o 
   5  13   5        5.69        6.24      1.97 o 
  -5  14   5        2.69        2.69      1.04 o 
  -4  14   5        4.53        3.74      1.17 o 
  -3  14   5       16.79       18.55      2.16 o 
  -2  14   5        0.51        0.42      0.56 o 
  -1  14   5       10.79       11.62      0.99 o 
   0  14   5        9.54        8.79      0.93 o 
   1  14   5      102.19      127.74      9.42 o 
   2  14   5       26.14       37.68      4.21 o 
   3  14   5        2.23        1.52      1.00 o 
   4  14   5        0.03        0.60      0.85 o 
   5  14   5        5.55        6.86      1.57 o 
  -4  15   5        4.63        5.07      1.35 o 
  -3  15   5       36.88       31.15      2.68 o 
  -2  15   5       12.26       11.06      1.09 o 
  -1  15   5        4.73        6.47      0.82 o 
   0  15   5       91.26      115.60      8.74 o 
   1  15   5       16.58       14.60      2.79 o 
   2  15   5       47.04       47.57      4.93 o 
   3  15   5       14.70       18.20      2.05 o 
   4  15   5        3.16        4.49      1.27 o 
  -4  16   5        8.07        9.41      1.41 o 
  -3  16   5       28.87       27.91      4.00 o 
  -2  16   5       25.86       27.96      2.76 o 
  -1  16   5        0.15        0.15      0.61 o 
   0  16   5        1.13        1.95      0.89 o 
   1  16   5       25.42       26.69      3.36 o 
   2  16   5        1.09        0.15      1.36 o 
   3  16   5        0.20        2.08      1.04 o 
   4  16   5        0.75        3.10      1.23 o 
  -4  17   5        2.44        3.11      0.93 o 
  -3  17   5        0.71       -0.21      1.04 o 
  -2  17   5       32.61       36.02      4.61 o 
  -1  17   5       65.26       71.38      8.10 o 
   0  17   5        1.46        2.01      0.86 o 
   1  17   5       16.06       19.64      2.13 o 
   2  17   5        8.57        9.09      2.35 o 
   3  17   5        6.47       10.79      2.12 o 
  -3  18   5        6.28        7.99      1.18 o 
  -2  18   5        1.70        1.64      1.04 o 
  -1  18   5        7.79        7.30      1.20 o 
   0  18   5        1.30        2.38      0.64 o 
   1  18   5       21.67       27.29      3.06 o 
   2  18   5       18.50       19.05      2.10 o 
   3  18   5        0.03        0.22      0.97 o 
  -2  19   5        0.19        1.46      1.07 o 
  -1  19   5       26.57       25.68      2.90 o 
   0  19   5        2.77        1.16      0.70 o 
   1  19   5        4.09        6.06      1.36 o 
   2  19   5        5.39        6.30      1.13 o 
  -1  20   5       18.83       17.42      2.61 o 
   0  20   5        7.09        6.09      4.22 o 
   1  20   5        7.01        7.23      1.32 o 
  -7   0   6        9.85        9.73      2.72 o 
  -6   0   6       89.15       83.69      4.85 o 
  -5   0   6      120.06      104.97     10.02 o 
  -4   0   6      574.69      622.61     41.21 o 
  -3   0   6     1745.81     1671.64     29.98 o 
  -2   0   6     2022.19     2202.89     28.10 o 
  -1   0   6     1775.49     2064.71    175.34 o 
   0   0   6    10059.68     7072.81     32.63 o 
   1   0   6     3564.74     3344.24    394.78 o 
   2   0   6     5600.03     5464.62    474.16 o 
   3   0   6      220.10      196.03     17.42 o 
   4   0   6       32.60       35.45      2.16 o 
   5   0   6        1.70        1.16      0.64 o 
   6   0   6      190.17      223.69      7.17 o 
  -7   1   6        0.38        1.84      1.49 o 
  -6   1   6      149.84      146.54      7.14 o 
  -5   1   6        0.36        1.50      0.40 o 
  -4   1   6       50.86       42.33      1.69 o 
  -3   1   6      339.51      361.41     12.63 o 
  -2   1   6     3680.72     4015.23    174.09 o 
  -1   1   6     3502.62     3668.65    223.80 o 
   0   1   6      538.25      633.73     65.94 o 
   1   1   6       30.41       26.71      4.95 o 
   2   1   6       17.33       10.90      3.26 o 
   3   1   6      417.73      456.20     28.93 o 
   4   1   6       25.99       20.98      1.24 o 
   5   1   6        1.77        2.12      0.48 o 
   6   1   6       13.46        8.74      1.11 o 
  -7   2   6        1.00        2.52      1.02 o 
  -6   2   6        9.42        8.47      0.85 o 
  -5   2   6      174.81      166.98      8.08 o 
  -4   2   6      149.66      141.44      4.13 o 
  -3   2   6        4.00        3.09      0.63 o 
  -2   2   6       95.34       96.22      7.27 o 
  -1   2   6     1754.35     1843.49     67.92 o 
   0   2   6       51.85       35.15      3.79 o 
   1   2   6        0.13        2.13      0.84 o 
   2   2   6      197.31      198.68     11.74 o 
   3   2   6        8.22        5.31      0.65 o 
   4   2   6      238.59      247.54     12.25 o 
   5   2   6       41.15       38.66      2.90 o 
   6   2   6        4.54        6.80      1.05 o 
  -7   3   6        4.16        1.63      0.89 o 
  -6   3   6        3.25        4.53      0.52 o 
  -5   3   6      102.69      104.74      6.06 o 
  -4   3   6       66.74       71.50      3.36 o 
  -3   3   6      123.69      126.00      8.10 o 
  -2   3   6      197.22      211.19     15.39 o 
  -1   3   6      815.99      920.46     50.24 o 
   0   3   6      716.55      723.28     34.74 o 
   1   3   6       27.14       35.68      1.75 o 
   2   3   6      960.37     1012.28     48.46 o 
   3   3   6       91.86      100.17      6.97 o 
   4   3   6        3.96        1.50      0.39 o 
   5   3   6        0.01        0.53      0.58 o 
   6   3   6       20.53       22.02      1.87 o 
  -6   4   6       60.77       62.36      4.54 o 
  -5   4   6       10.78        9.69      1.02 o 
  -4   4   6        9.43       13.40      1.18 o 
  -3   4   6       55.97       44.16      5.49 o 
  -2   4   6     2059.62     2189.52    163.43 o 
  -1   4   6     1110.37     1339.92     77.15 o 
   0   4   6     2461.68     2667.38     97.24 o 
   1   4   6      441.06      515.73     20.92 o 
   2   4   6      481.59      420.45     15.64 o 
   3   4   6       38.27       38.75      1.35 o 
   4   4   6       15.33       13.97      1.27 o 
   5   4   6      310.36      322.74     10.43 o 
   6   4   6        5.19        3.49      0.81 o 
  -6   5   6        0.07        0.48      0.64 o 
  -5   5   6      185.61      183.60     12.84 o 
  -4   5   6        3.31        1.41      0.31 o 
  -3   5   6       14.92       11.59      1.44 o 
  -2   5   6       36.48       61.38      6.61 o 
  -1   5   6     2383.33     2929.64    128.81 o 
   0   5   6     1896.66     2107.23     91.18 o 
   1   5   6      786.89      848.56     27.81 o 
   2   5   6       30.14       30.73      1.58 o 
   3   5   6       24.71       21.44      1.69 o 
   4   5   6       26.58       26.01      1.91 o 
   5   5   6       10.78        6.61      1.02 o 
   6   5   6       19.45       24.18      2.16 o 
  -6   6   6        0.96        1.06      0.55 o 
  -5   6   6      111.00       96.81     10.53 o 
  -4   6   6      197.71      203.73     16.61 o 
  -3   6   6       37.75       40.10      4.98 o 
  -2   6   6       15.46       17.43      2.38 o 
  -1   6   6        8.57        5.71      1.22 o 
   0   6   6      841.48      860.63     37.09 o 
   1   6   6      195.96      231.80      9.06 o 
   2   6   6       20.40       13.35      1.11 o 
   3   6   6      139.18      145.21      5.58 o 
   4   6   6       52.95       44.25      3.13 o 
   5   6   6        1.20        1.00      0.72 o 
   6   6   6        5.29        5.13      0.96 o 
  -6   7   6       55.14       55.26      4.03 o 
  -5   7   6       73.57       69.19      6.13 o 
  -4   7   6        2.19        5.16      1.19 o 
  -3   7   6       65.60       65.01      5.28 o 
  -2   7   6      717.22      784.65     58.27 o 
  -1   7   6       88.82       89.83      3.80 o 
   0   7   6       44.08       69.26      3.26 o 
   1   7   6     2851.48     3148.53    134.04 o 
   2   7   6       25.62       30.27      2.59 o 
   3   7   6      130.28      122.60      3.03 o 
   4   7   6       48.56       30.49      5.14 o 
   5   7   6      136.27      158.63     10.02 o 
   6   7   6        0.17        0.86      1.12 o 
  -6   8   6        7.19        8.63      1.27 o 
  -5   8   6        0.01        1.83      0.52 o 
  -4   8   6       27.70       21.88      1.65 o 
  -3   8   6        7.06        7.56      1.45 o 
  -2   8   6       26.31       26.63      3.92 o 
  -1   8   6     2753.37     3159.06    183.11 o 
   0   8   6        7.05       11.14      1.02 o 
   1   8   6       48.88       52.49      3.80 o 
   2   8   6       33.60       35.71      3.42 o 
   3   8   6       44.86       46.23      3.19 o 
   4   8   6      288.73      287.65     20.35 o 
   5   8   6        2.09       -0.29      1.10 o 
   6   8   6        1.82        0.87      0.73 o 
  -6   9   6        6.27        8.63      1.47 o 
  -5   9   6        6.07        4.00      0.78 o 
  -4   9   6      232.98      252.80     21.08 o 
  -3   9   6        6.08        2.65      0.52 o 
  -2   9   6       36.26       34.17      2.49 o 
  -1   9   6       48.01       40.80      2.19 o 
   0   9   6      610.61      692.03     34.08 o 
   1   9   6      461.04      453.52     30.52 o 
   2   9   6      138.80      147.92      7.53 o 
   3   9   6       40.67       35.38      3.43 o 
   4   9   6       49.25       38.64      3.59 o 
   5   9   6        6.17        4.37      0.96 o 
   6   9   6        5.23        7.96      1.15 o 
  -6  10   6       38.15       53.37      4.92 o 
  -5  10   6        0.00        0.76      0.62 o 
  -4  10   6       53.85       49.98      2.89 o 
  -3  10   6       77.19       94.25      7.29 o 
  -2  10   6       21.29       18.39      1.63 o 
  -1  10   6       42.58       45.57      2.33 o 
   0  10   6       45.75       36.43      2.86 o 
   1  10   6      290.13      287.72     18.99 o 
   2  10   6       62.98       73.76      6.30 o 
   3  10   6       32.79       28.21      2.29 o 
   4  10   6       96.88      101.60      8.06 o 
   5  10   6        1.07        1.90      0.91 o 
   6  10   6        1.14        3.72      1.05 o 
  -5  11   6        0.95       -0.50      0.81 o 
  -4  11   6       18.39       19.23      1.95 o 
  -3  11   6       80.44      102.75     10.24 o 
  -2  11   6        0.16        0.20      0.49 o 
  -1  11   6       75.65       77.35      3.65 o 
   0  11   6      322.52      335.16     19.52 o 
   1  11   6      138.72      147.27     10.43 o 
   2  11   6       17.05       12.90      1.74 o 
   3  11   6       24.49       17.89      2.05 o 
   4  11   6       62.43       62.79      6.48 o 
   5  11   6       10.01       12.72      1.61 o 
  -5  12   6       20.33       28.41      3.07 o 
  -4  12   6        1.51        2.65      0.78 o 
  -3  12   6       55.85       53.09      3.18 o 
  -2  12   6       31.21       31.39      2.50 o 
  -1  12   6        5.76        7.14      0.82 o 
   0  12   6      272.17      256.71     15.62 o 
   1  12   6        2.94        2.69      0.52 o 
   2  12   6        1.26       -0.03      0.85 o 
   3  12   6      262.81      292.54     26.33 o 
   4  12   6        1.96        2.15      0.92 o 
   5  12   6        0.63        0.22      0.97 o 
  -5  13   6        3.94        2.31      0.95 o 
  -4  13   6        1.84        0.44      0.81 o 
  -3  13   6        5.09        6.95      2.87 o 
  -2  13   6       27.94       25.42      1.81 o 
  -1  13   6       72.15       69.79      4.88 o 
   0  13   6      392.18      414.43     25.40 o 
   1  13   6        1.15        0.99      0.54 o 
   2  13   6      162.96      191.84     19.69 o 
   3  13   6       26.15       15.05      4.39 o 
   4  13   6       25.45       26.03      2.55 o 
   5  13   6        6.46        8.84      1.36 o 
  -5  14   6       33.64       38.02      4.50 o 
  -4  14   6        1.68        0.36      1.09 o 
  -3  14   6       75.67       80.65     10.35 o 
  -2  14   6        6.94        7.45      0.86 o 
  -1  14   6       36.40       31.02      2.90 o 
   0  14   6       73.82       75.96      4.46 o 
   1  14   6       79.11       97.88      9.80 o 
   2  14   6        0.35        1.03      1.25 o 
   3  14   6       42.28       47.45      4.51 o 
   4  14   6        0.50        2.73      0.99 o 
  -4  15   6       13.17       16.58      2.62 o 
  -3  15   6       18.50       23.21      2.22 o 
  -2  15   6       98.68      114.92     10.57 o 
  -1  15   6        2.66        1.79      0.64 o 
   0  15   6       38.07       37.20      4.03 o 
   1  15   6      138.29      150.63     14.06 o 
   2  15   6       19.60       17.24      2.12 o 
   3  15   6        5.77        5.31      0.97 o 
   4  15   6       28.03       27.97      2.60 o 
  -4  16   6        8.62        9.83      1.22 o 
  -3  16   6        5.08        6.21      0.93 o 
  -2  16   6       22.11       17.17      1.80 o 
  -1  16   6       23.18       17.58      1.55 o 
   0  16   6        0.28       -0.87      0.87 o 
   1  16   6       20.14       20.75      2.17 o 
   2  16   6       79.47       82.71      8.00 o 
   3  16   6       13.62       18.57      1.86 o 
   4  16   6        0.04        0.16      1.13 o 
  -3  17   6       50.30       50.49      6.60 o 
  -2  17   6        0.53        0.58      0.44 o 
  -1  17   6       67.26       52.88      7.42 o 
   0  17   6      114.63      139.93     17.08 o 
   1  17   6       34.82       36.47      3.32 o 
   2  17   6        3.26        5.34      1.90 o 
   3  17   6        0.00        0.55      0.55 o 
  -3  18   6        7.94        4.58      1.06 o 
  -2  18   6        4.97        7.32      1.15 o 
  -1  18   6        0.27        0.65      0.63 o 
   0  18   6       22.27       22.43      2.11 o 
   1  18   6       11.62       10.64      1.57 o 
   2  18   6        2.07        2.68      1.25 o 
   3  18   6        0.81        1.52      1.10 o 
  -2  19   6        9.99       11.95      1.93 o 
  -1  19   6        0.09        1.81      0.77 o 
   0  19   6       12.78       11.67      2.35 o 
   1  19   6        8.07        7.15      1.21 o 
   2  19   6        9.12        8.20      1.30 o 
  -1  20   6        9.61       11.18      3.79 o 
   0  20   6        0.33        1.89      0.86 o 
  -7   1   7        4.96        2.63      0.66 o 
  -6   1   7       57.10       45.72      4.30 o 
  -5   1   7        4.17        4.02      0.54 o 
  -4   1   7        1.66        2.61      0.40 o 
  -3   1   7       30.44       29.56      2.28 o 
  -2   1   7      100.78      107.55      8.50 o 
  -1   1   7      752.05      721.29    104.27 o 
   0   1   7      199.93      216.92     21.79 o 
   1   1   7     1279.02     1405.31    109.16 o 
   2   1   7       28.55       20.63      1.72 o 
   3   1   7      433.96      432.41     23.43 o 
   4   1   7        8.24        9.48      0.94 o 
   5   1   7        0.41        1.52      0.52 o 
   6   1   7       62.41       66.52      3.05 o 
  -6   2   7        7.85        6.23      1.21 o 
  -5   2   7       61.10       59.15      4.32 o 
  -4   2   7      159.81      145.32      8.74 o 
  -3   2   7        0.30        1.80      0.39 o 
  -2   2   7        3.95        4.59      0.55 o 
  -1   2   7     3801.55     4036.44    114.14 o 
   0   2   7     6542.52     7579.38   1112.32 o 
   1   2   7      628.81      704.38     52.83 o 
   2   2   7       50.30       44.65      2.10 o 
   3   2   7       13.29       15.28      1.20 o 
   4   2   7        2.83        2.37      0.44 o 
   5   2   7       10.49       10.96      1.03 o 
   6   2   7        0.04        0.58      0.99 o 
  -6   3   7       11.25        8.74      1.51 o 
  -5   3   7        6.02        2.71      0.53 o 
  -4   3   7       84.50       78.12      4.58 o 
  -3   3   7       53.13       59.36      3.85 o 
  -2   3   7      825.20      781.14     80.97 o 
  -1   3   7      332.81      348.93     15.41 o 
   0   3   7     6422.13     7557.59    528.15 o 
   1   3   7     1195.15     1254.42     73.91 o 
   2   3   7       13.30       16.58      1.13 o 
   3   3   7      117.01      103.77      6.59 o 
   4   3   7      315.26      324.41     11.86 o 
   5   3   7        9.67        6.56      0.76 o 
   6   3   7        4.48        5.28      0.91 o 
  -6   4   7       14.88       14.79      1.96 o 
  -5   4   7      125.99      114.22      7.94 o 
  -4   4   7      331.95      312.90     24.00 o 
  -3   4   7      319.00      349.48     28.71 o 
  -2   4   7      201.18      210.71     19.29 o 
  -1   4   7     4247.60     4734.13    229.84 o 
   0   4   7     1387.79     1545.68     67.45 o 
   1   4   7     3342.06     3526.88    152.92 o 
   2   4   7      136.16      106.36      2.92 o 
   3   4   7      328.18      303.04     16.66 o 
   4   4   7        0.27       -0.03      0.43 o 
   5   4   7      175.72      191.00     15.63 o 
   6   4   7        7.65        7.76      0.89 o 
  -6   5   7        2.30        1.46      0.97 o 
  -5   5   7       73.22       62.83      5.61 o 
  -4   5   7        2.28        0.78      0.50 o 
  -3   5   7       37.42       23.83      3.89 o 
  -2   5   7      421.90      441.54     31.52 o 
  -1   5   7        6.34        1.02      1.39 o 
   0   5   7       69.01       56.53      2.95 o 
   1   5   7      146.18      153.54      5.12 o 
   2   5   7     2693.84     2780.59     88.12 o 
   3   5   7       21.68       16.45      1.47 o 
   4   5   7       20.86       15.00      1.48 o 
   5   5   7        3.32        1.86      0.81 o 
   6   5   7        0.72        1.10      0.80 o 
  -6   6   7        0.58        0.76      0.60 o 
  -5   6   7        5.90        5.59      0.79 o 
  -4   6   7       20.31       19.47      1.72 o 
  -3   6   7        0.65        2.24      0.46 o 
  -2   6   7      581.12      710.50     46.22 o 
  -1   6   7     1685.98     1965.77     89.67 o 
   0   6   7      916.59     1065.54     49.13 o 
   1   6   7        1.01        2.14      0.49 o 
   2   6   7      121.10      150.39      7.09 o 
   3   6   7      191.95      172.34      7.80 o 
   4   6   7       30.31       24.80      1.92 o 
   5   6   7        7.24       11.71      1.33 o 
   6   6   7       10.34       13.44      1.46 o 
  -6   7   7        6.51        6.53      1.27 o 
  -5   7   7       40.84       43.41      3.52 o 
  -4   7   7        9.09        3.01      0.51 o 
  -3   7   7       45.02       43.10      4.25 o 
  -2   7   7        7.54       10.55      1.04 o 
  -1   7   7        0.01       -0.56      0.56 o 
   0   7   7       18.00       21.23      1.54 o 
   1   7   7      660.96      696.18     29.82 o 
   2   7   7       24.87       24.73      1.81 o 
   3   7   7      204.59      191.15     10.14 o 
   4   7   7        4.16        5.49      1.27 o 
   5   7   7        0.26        1.04      0.93 o 
   6   7   7       12.65       16.95      1.79 o 
  -6   8   7        0.55        2.11      0.79 o 
  -5   8   7        7.97        4.73      0.73 o 
  -4   8   7       91.80       88.45      7.66 o 
  -3   8   7      453.47      448.71     37.83 o 
  -2   8   7      130.77      142.28      6.69 o 
  -1   8   7        2.42        6.61      0.70 o 
   0   8   7        0.86        1.30      0.36 o 
   1   8   7      446.95      509.57     30.93 o 
   2   8   7       18.72       21.58      1.61 o 
   3   8   7      154.00      167.75      9.93 o 
   4   8   7      145.95      159.89     10.69 o 
   5   8   7        0.08       -0.09      0.85 o 
   6   8   7        4.41        2.58      1.30 o 
  -6   9   7        5.98        5.90      1.83 o 
  -5   9   7        0.28        0.50      0.61 o 
  -4   9   7      121.26      115.73      9.59 o 
  -3   9   7      110.88      115.22     10.30 o 
  -2   9   7      218.15      223.50     12.72 o 
  -1   9   7       10.57       12.68      1.66 o 
   0   9   7      274.56      303.09     17.03 o 
   1   9   7      291.35      297.49     17.91 o 
   2   9   7      266.00      281.35     19.94 o 
   3   9   7       22.48       32.00      2.79 o 
   4   9   7       10.35       18.48      2.53 o 
   5   9   7        0.06        1.40      0.88 o 
   6   9   7       28.47       36.86      3.30 o 
  -6  10   7       21.61       25.30      3.08 o 
  -5  10   7        2.62        2.79      0.85 o 
  -4  10   7       44.25       50.02      4.56 o 
  -3  10   7       24.48       21.44      1.62 o 
  -2  10   7        0.35        0.21      0.42 o 
  -1  10   7      355.71      424.36     20.60 o 
   0  10   7      354.95      386.05     25.30 o 
   1  10   7      134.20      152.24     11.54 o 
   2  10   7        3.62        1.38      0.78 o 
   3  10   7      126.93      117.24      8.92 o 
   4  10   7       79.71       67.38      6.98 o 
   5  10   7        2.65        3.17      1.17 o 
  -5  11   7       18.69       20.02      2.43 o 
  -4  11   7        1.20        0.71      0.46 o 
  -3  11   7        8.71        2.93      0.50 o 
  -2  11   7        4.02        4.42      1.01 o 
  -1  11   7        0.30        0.38      0.55 o 
   0  11   7       95.64       91.06      6.54 o 
   1  11   7       30.78       26.39      5.82 o 
   2  11   7      195.97      199.17     18.56 o 
   3  11   7        1.88        1.81      0.92 o 
   4  11   7        9.53        7.40      1.45 o 
   5  11   7       10.93       16.91      2.09 o 
  -5  12   7       29.66       24.99      3.49 o 
  -4  12   7      179.04      181.07     19.41 o 
  -3  12   7       34.58       32.79      2.20 o 
  -2  12   7       26.55       28.71      2.07 o 
  -1  12   7      111.61      131.38      6.86 o 
   0  12   7      222.06      228.32     13.78 o 
   1  12   7       47.95       51.53      4.21 o 
   2  12   7       29.09       27.24      2.62 o 
   3  12   7       38.63       41.82      4.45 o 
   4  12   7        1.62        1.17      0.85 o 
   5  12   7       24.62       19.25      2.42 o 
  -5  13   7        7.39       11.26      2.33 o 
  -4  13   7       54.16       41.87      4.90 o 
  -3  13   7       32.01       33.52      2.24 o 
  -2  13   7        1.49        0.69      0.48 o 
  -1  13   7       14.84       14.34      0.97 o 
   0  13   7      124.71      133.51      8.62 o 
   1  13   7        2.51        2.53      0.57 o 
   2  13   7       33.22       25.97      2.30 o 
   3  13   7       80.45       67.12      6.42 o 
   4  13   7       24.36       31.36      2.61 o 
   5  13   7        2.96        1.75      1.26 o 
  -5  14   7        6.87        7.83      1.64 o 
  -4  14   7        7.07        8.54      1.52 o 
  -3  14   7        9.95       10.22      0.94 o 
  -2  14   7       64.31       65.13      3.73 o 
  -1  14   7        0.07        0.22      0.54 o 
   0  14   7       36.65       41.25      3.36 o 
   1  14   7      163.43      168.61     15.36 o 
   2  14   7      182.35      180.67     20.48 o 
   3  14   7        3.50        2.12      0.79 o 
   4  14   7        1.01        0.13      1.11 o 
  -4  15   7       15.25       21.19      3.43 o 
  -3  15   7        0.99        1.26      0.82 o 
  -2  15   7        1.30        1.19      0.60 o 
  -1  15   7        1.85        2.30      0.78 o 
   0  15   7        0.29        0.58      0.68 o 
   1  15   7      107.10      114.57     14.05 o 
   2  15   7       41.12       30.83      3.51 o 
   3  15   7        8.66        6.49      1.15 o 
   4  15   7        1.97        3.15      0.85 o 
  -4  16   7        0.25        1.55      2.61 o 
  -3  16   7       91.47       70.99      6.42 o 
  -2  16   7      121.89      121.06      8.89 o 
  -1  16   7        3.47        4.57      0.90 o 
   0  16   7        6.59        6.10      1.34 o 
   1  16   7       53.01       49.83      5.72 o 
   2  16   7       22.82       25.61      2.79 o 
   3  16   7       17.08       12.60      1.55 o 
   4  16   7        0.35        0.10      1.49 o 
  -3  17   7       65.40       52.11      4.90 o 
  -2  17   7        3.43        2.38      0.68 o 
  -1  17   7       12.11       10.55      1.35 o 
   0  17   7        0.06        1.94      0.61 o 
   1  17   7       10.42       11.74      1.50 o 
   2  17   7       46.79       42.22      3.16 o 
   3  17   7        2.30        1.28      1.22 o 
  -3  18   7       26.53       26.85      2.46 o 
  -2  18   7        1.20        1.15      1.54 o 
  -1  18   7       83.45       84.19      8.66 o 
   0  18   7       48.79       44.61      3.74 o 
   1  18   7       12.31        9.55      1.65 o 
   2  18   7        5.99        6.04      1.31 o 
  -2  19   7        8.24        9.24      1.40 o 
  -1  19   7        3.34        2.09      0.67 o 
   0  19   7        7.84        6.11      1.58 o 
   1  19   7        0.31       -0.34      1.16 o 
  -6   0   8       52.49       39.30      5.46 o 
  -5   0   8      451.01      441.59     32.05 o 
  -4   0   8        1.35        0.72      0.52 o 
  -3   0   8       37.87       33.73      1.28 o 
  -2   0   8      599.37      659.88     52.77 o 
  -1   0   8       34.34       45.30      5.38 o 
   1   0   8     2085.72     2337.23    320.52 o 
   2   0   8       83.69      108.98      7.62 o 
   3   0   8       14.23       13.74      1.72 o 
   4   0   8      125.14      112.60      5.63 o 
   5   0   8       11.14        8.07      1.15 o 
   6   0   8       15.36       15.11      1.97 o 
  -6   1   8      108.47       97.75      5.06 o 
  -5   1   8        6.68        5.87      0.65 o 
  -4   1   8        1.08        0.36      0.33 o 
  -3   1   8      138.75      139.72      7.39 o 
  -2   1   8      625.82      657.64     25.27 o 
  -1   1   8     1444.82     1830.01    118.18 o 
   0   1   8     1377.43     1428.84    144.36 o 
   1   1   8      717.08      727.97     58.22 o 
   2   1   8        0.12        0.15      0.37 o 
   3   1   8      172.13      165.64      7.61 o 
   4   1   8      201.57      188.79      9.46 o 
   5   1   8       85.06       85.05      3.29 o 
   6   1   8        7.03        4.68      0.77 o 
  -6   2   8        1.37        1.06      0.86 o 
  -5   2   8      205.94      209.86      8.59 o 
  -4   2   8      113.07      111.57      2.86 o 
  -3   2   8      138.31      133.84      8.73 o 
  -2   2   8        2.91        4.83      1.11 o 
  -1   2   8      338.28      363.12     24.12 o 
   0   2   8      102.55       96.85     12.25 o 
   1   2   8      922.21      994.98     73.30 o 
   2   2   8       19.49       16.86      1.11 o 
   3   2   8       45.73       50.50      2.68 o 
   4   2   8      270.45      286.68     15.72 o 
   5   2   8       23.90       23.30      1.73 o 
   6   2   8        2.87        2.63      0.93 o 
  -6   3   8        0.60        1.63      0.58 o 
  -5   3   8      131.04      138.17      8.28 o 
  -4   3   8       34.86       33.95      2.90 o 
  -3   3   8        0.00        0.38      0.48 o 
  -2   3   8      289.72      261.55     19.94 o 
  -1   3   8     1354.07     1528.47    112.73 o 
   0   3   8      437.06      445.55     24.13 o 
   1   3   8       89.11      114.32      7.50 o 
   2   3   8        7.46        3.61      0.62 o 
   3   3   8       25.95       27.01      2.30 o 
   4   3   8        2.36        0.95      0.58 o 
   5   3   8       74.81       73.90      3.54 o 
   6   3   8       28.83       26.24      2.73 o 
  -6   4   8       33.26       24.80      2.40 o 
  -5   4   8      152.21      166.37     11.63 o 
  -4   4   8      192.71      187.80     10.87 o 
  -3   4   8      537.76      569.37     48.59 o 
  -2   4   8        2.99        3.84      0.48 o 
  -1   4   8     1238.55     1471.60     53.57 o 
   0   4   8      393.73      398.94     20.20 o 
   1   4   8     2674.71     2892.59    132.49 o 
   2   4   8      158.31      192.07      8.89 o 
   3   4   8        5.33        3.60      0.47 o 
   4   4   8        0.01        0.52      0.39 o 
   5   4   8      148.05      160.93      8.58 o 
   6   4   8       23.61       25.31      3.41 o 
  -6   5   8        2.10        4.24      1.29 o 
  -5   5   8       84.91      100.70      6.78 o 
  -4   5   8       20.34       32.06      2.60 o 
  -3   5   8        1.38        0.31      0.39 o 
  -2   5   8      392.74      399.75     37.10 o 
  -1   5   8     2240.37     2573.19     95.18 o 
   0   5   8       24.50       17.13      1.44 o 
   1   5   8       45.34       53.78      2.62 o 
   2   5   8       34.66       30.78      2.12 o 
   3   5   8      224.31      184.42      8.33 o 
   4   5   8       85.58       80.44      4.15 o 
   5   5   8       15.60       13.71      1.95 o 
   6   5   8        1.27        2.35      1.00 o 
  -6   6   8       20.82       26.00      3.13 o 
  -5   6   8       71.13       61.61      5.87 o 
  -4   6   8       71.92       93.87      8.20 o 
  -3   6   8       42.16       61.73      4.98 o 
  -2   6   8       41.25       40.45      5.09 o 
  -1   6   8      107.90      109.81      4.64 o 
   0   6   8      156.80      185.91      6.95 o 
   1   6   8      259.30      269.78     10.92 o 
   2   6   8       65.90       57.75      2.46 o 
   3   6   8      188.49      184.62      9.09 o 
   4   6   8      142.49      145.71      7.15 o 
   5   6   8       22.73       18.31      1.66 o 
   6   6   8        7.26        6.91      1.44 o 
  -6   7   8       76.44       72.99      5.70 o 
  -5   7   8        7.75        6.11      1.13 o 
  -4   7   8       14.26       14.32      1.35 o 
  -3   7   8        3.34        4.24      0.54 o 
  -2   7   8      744.38      761.49     48.10 o 
  -1   7   8        3.86        6.19      0.86 o 
   0   7   8        1.77        2.40      0.46 o 
   1   7   8       11.38       11.03      1.53 o 
   2   7   8      117.59      121.44      5.20 o 
   3   7   8       55.50       49.27      3.19 o 
   4   7   8      153.21      130.43      9.37 o 
   5   7   8      103.63      105.52      8.60 o 
   6   7   8        0.08        1.07      1.28 o 
  -6   8   8        0.44        0.93      0.96 o 
  -5   8   8       38.63       33.87      2.80 o 
  -4   8   8       34.57       23.09      3.12 o 
  -3   8   8        0.94       -0.90      0.90 o 
  -2   8   8     1645.49     1730.33    104.22 o 
  -1   8   8        6.41        4.39      0.93 o 
   0   8   8       64.59       63.55      3.50 o 
   1   8   8       73.25       78.95      2.86 o 
   2   8   8      789.68      817.68     44.10 o 
   3   8   8       22.71       17.32      1.82 o 
   4   8   8       23.58       18.19      1.87 o 
   5   8   8       19.47       23.48      2.70 o 
   6   8   8       12.91       15.21      1.62 o 
  -6   9   8       29.00       36.46      3.44 o 
  -5   9   8       17.32       17.81      1.91 o 
  -4   9   8       40.77       38.17      3.46 o 
  -3   9   8      377.70      387.26     30.20 o 
  -2   9   8      179.10      167.09      6.88 o 
  -1   9   8      427.44      484.59     20.00 o 
   0   9   8      408.85      459.20     20.63 o 
   1   9   8      591.11      604.19     30.59 o 
   2   9   8       32.30       28.38      2.15 o 
   3   9   8      168.97      151.78     15.27 o 
   4   9   8       63.26       57.92      5.20 o 
   5   9   8        0.01        1.14      1.15 o 
  -5  10   8       42.74       47.78      4.57 o 
  -4  10   8      118.57      119.51     10.63 o 
  -3  10   8        3.46        4.89      0.76 o 
  -2  10   8       31.07       24.00      1.43 o 
  -1  10   8        7.09        7.10      1.75 o 
   0  10   8       37.97       38.89      3.20 o 
   1  10   8       63.47       50.04      4.29 o 
   2  10   8        6.29        4.84      1.44 o 
   3  10   8       30.32       32.72      2.89 o 
   4  10   8       33.39       30.17      3.05 o 
   5  10   8       31.54       34.88      2.91 o 
  -5  11   8        0.98        0.67      0.88 o 
  -4  11   8        0.00       -0.01      0.62 o 
  -3  11   8      104.89      111.82      8.59 o 
  -2  11   8       61.30       49.16      2.76 o 
  -1  11   8       22.87       22.56      1.32 o 
   0  11   8       56.78       59.08      3.13 o 
   1  11   8       48.95       41.43      4.55 o 
   2  11   8        1.27        2.79      0.89 o 
   3  11   8       53.98       55.31      4.19 o 
   4  11   8        2.44        1.01      1.22 o 
   5  11   8        0.53       -0.13      1.25 o 
  -5  12   8        0.09       -0.16      1.23 o 
  -4  12   8        7.24        4.63      1.26 o 
  -3  12   8       32.81       28.16      3.51 o 
  -2  12   8        4.99        5.14      0.74 o 
  -1  12   8       87.63       89.13      5.02 o 
   0  12   8      134.94      140.07      8.51 o 
   1  12   8        0.05        1.15      0.62 o 
   2  12   8      102.71       96.79      7.96 o 
   3  12   8       82.65       71.23      5.35 o 
   4  12   8        1.15        0.93      1.36 o 
   5  12   8       24.21       26.80      2.64 o 
  -5  13   8       62.29       65.16      5.95 o 
  -4  13   8        0.10        0.60      1.53 o 
  -3  13   8        2.59        3.89      0.57 o 
  -2  13   8       96.58       81.35      4.46 o 
  -1  13   8      118.26      130.85      8.76 o 
   0  13   8      273.95      280.32     17.69 o 
   1  13   8        0.00        0.81      0.89 o 
   2  13   8      213.28      213.24     21.03 o 
   3  13   8        0.22        0.61      0.96 o 
   4  13   8       35.72       32.71      3.17 o 
  -4  14   8       10.84       11.07      1.70 o 
  -3  14   8       82.69       90.60      7.63 o 
  -2  14   8       22.30       19.82      1.26 o 
  -1  14   8       96.12      100.01      7.14 o 
   0  14   8       33.91       33.21      2.89 o 
   1  14   8       33.35       34.10      4.05 o 
   2  14   8       37.83       49.49      6.06 o 
   3  14   8       28.80       27.78      3.45 o 
   4  14   8       18.21       15.86      2.97 o 
  -4  15   8        0.30        0.77      1.06 o 
  -3  15   8        0.11       -0.14      0.82 o 
  -2  15   8       92.35       96.65      5.08 o 
  -1  15   8       34.59       29.19      3.20 o 
   0  15   8        2.52        3.65      1.11 o 
   1  15   8      104.09      131.47     13.10 o 
   2  15   8        0.05        1.37      1.16 o 
   3  15   8       17.44       14.57      1.61 o 
   4  15   8        0.80        1.19      1.27 o 
  -4  16   8        8.19        6.32      1.37 o 
  -3  16   8        0.05        0.58      0.82 o 
  -2  16   8        2.05        2.44      0.79 o 
  -1  16   8       88.55       96.48      5.38 o 
   0  16   8       20.06       16.72      1.77 o 
   1  16   8       42.98       40.04      4.30 o 
   2  16   8        0.37        0.74      1.03 o 
   3  16   8        7.19        9.03      2.20 o 
  -3  17   8        5.35        7.01      1.25 o 
  -2  17   8       20.95       15.25      1.53 o 
  -1  17   8       21.23       16.15      1.59 o 
   0  17   8       93.00      108.68     12.75 o 
   1  17   8        1.40        1.55      1.11 o 
   2  17   8       37.99       34.96      3.86 o 
   3  17   8       26.14       24.97      2.88 o 
  -2  18   8        2.19        2.51      0.75 o 
  -1  18   8        1.11        0.14      0.84 o 
   0  18   8       27.86       25.00      3.03 o 
   1  18   8       43.18       37.87      4.67 o 
   2  18   8        2.71        1.82      1.12 o 
  -1  19   8        0.02        0.55      0.87 o 
   0  19   8       35.32       31.40      3.64 o 
   1  19   8        0.68        0.61      0.95 o 
  -6   1   9       36.09       32.86      3.09 o 
  -5   1   9       58.83       56.78      3.37 o 
  -4   1   9        9.14        7.49      1.19 o 
  -3   1   9      338.16      354.33     18.04 o 
  -2   1   9      144.41      139.74      4.06 o 
  -1   1   9        8.08        8.21      2.06 o 
   0   1   9       98.24       86.74      7.98 o 
   1   1   9      119.55      109.86      8.35 o 
   2   1   9      721.86      698.39     40.71 o 
   3   1   9        0.79       -0.45      0.62 o 
   4   1   9      340.06      334.28     16.05 o 
   5   1   9       76.73       77.32      2.37 o 
   6   1   9       19.70       23.84      2.23 o 
  -6   2   9       43.57       33.89      2.86 o 
  -5   2   9        4.34        5.45      1.16 o 
  -4   2   9        2.11        0.84      0.76 o 
  -3   2   9      463.95      483.21     26.95 o 
  -2   2   9      380.49      382.73     17.12 o 
  -1   2   9       12.27       16.65      1.68 o 
   0   2   9       13.49        5.50      1.90 o 
   1   2   9       23.94       13.98      2.05 o 
   2   2   9        9.25        9.86      1.29 o 
   3   2   9       24.57       25.84      3.18 o 
   4   2   9       34.06       23.09      1.46 o 
   5   2   9       65.77       58.12      3.19 o 
   6   2   9       12.94       10.08      1.42 o 
  -6   3   9        7.30       10.14      1.26 o 
  -5   3   9       11.37        8.19      1.21 o 
  -4   3   9      160.06      166.92     12.49 o 
  -3   3   9       55.28       54.31      3.19 o 
  -2   3   9      195.32      241.28     14.11 o 
  -1   3   9        4.13        2.78      0.73 o 
   0   3   9      432.94      492.82     33.98 o 
   1   3   9      525.88      541.83     36.37 o 
   2   3   9      372.07      378.20     18.38 o 
   3   3   9      307.53      302.09     15.66 o 
   4   3   9       84.94       92.88      4.81 o 
   5   3   9       74.85       88.89      5.41 o 
   6   3   9        1.55        1.10      1.28 o 
  -6   4   9        0.00        0.90      0.68 o 
  -5   4   9        1.04        0.24      1.25 o 
  -4   4   9       17.10       11.73      1.55 o 
  -3   4   9      236.88      237.17     23.11 o 
  -2   4   9      423.57      491.83     28.06 o 
  -1   4   9      590.10      639.06     34.67 o 
   0   4   9       13.25       17.43      1.29 o 
   1   4   9      118.53      109.64      5.10 o 
   2   4   9      118.93      126.18      5.81 o 
   3   4   9       60.99       60.92      3.48 o 
   4   4   9        9.31        8.15      0.96 o 
   5   4   9       38.82       39.49      4.64 o 
   6   4   9       16.52       20.98      2.07 o 
  -6   5   9        0.20        1.74      0.90 o 
  -5   5   9       25.83       21.51      2.47 o 
  -4   5   9      566.20      586.83     44.63 o 
  -3   5   9        1.83        2.21      0.56 o 
  -2   5   9      154.73      166.24      9.47 o 
  -1   5   9      756.72      755.83     23.05 o 
   0   5   9      660.44      768.31     43.00 o 
   1   5   9       25.37       33.48      1.72 o 
   2   5   9       14.24       14.60      1.03 o 
   3   5   9        1.06       -0.33      0.45 o 
   4   5   9       51.37       37.46      3.99 o 
   5   5   9       21.64       18.91      2.08 o 
   6   5   9        0.09        0.04      0.94 o 
  -6   6   9        0.05       -0.11      1.29 o 
  -5   6   9       16.60       12.93      1.38 o 
  -4   6   9        3.39        6.05      0.86 o 
  -3   6   9       20.68       22.87      2.29 o 
  -2   6   9        1.49        2.44      0.57 o 
  -1   6   9       19.46       14.11      1.37 o 
   0   6   9      141.18      157.72      8.69 o 
   1   6   9      328.36      351.55     12.67 o 
   2   6   9        1.92        4.09      0.55 o 
   3   6   9      164.88      130.55     11.15 o 
   4   6   9      101.39       90.53      5.11 o 
   5   6   9        2.37        0.74      0.81 o 
   6   6   9        2.85        2.49      0.74 o 
  -6   7   9       16.19       15.67      2.53 o 
  -5   7   9        1.28        1.60      0.65 o 
  -4   7   9        5.84       10.98      1.18 o 
  -3   7   9      195.17      241.46     21.43 o 
  -2   7   9      118.54      122.62      8.12 o 
  -1   7   9      417.10      468.76     20.15 o 
   0   7   9      540.41      582.75     29.85 o 
   1   7   9       46.51       46.24      2.41 o 
   2   7   9      193.18      195.11      6.73 o 
   3   7   9       41.87       39.30      3.62 o 
   4   7   9      139.19      130.60     10.44 o 
   5   7   9        0.00        1.56      0.88 o 
   6   7   9       32.16       39.64      3.51 o 
  -6   8   9        4.77        3.13      0.88 o 
  -5   8   9        2.18        1.60      0.70 o 
  -4   8   9      141.46      141.82     13.54 o 
  -3   8   9       70.87       57.99      7.08 o 
  -2   8   9      465.66      438.67     24.56 o 
  -1   8   9     1139.95     1239.76     57.18 o 
   0   8   9      296.59      302.12     17.38 o 
   1   8   9      972.12     1062.96     52.84 o 
   2   8   9      291.93      273.47     12.32 o 
   3   8   9        9.87        7.41      1.24 o 
   4   8   9       28.64       24.30      3.05 o 
   5   8   9        8.82        7.90      1.08 o 
  -6   9   9        9.27       12.02      2.36 o 
  -5   9   9        7.22        5.40      1.04 o 
  -4   9   9       75.01       78.85      5.88 o 
  -3   9   9      220.08      175.40     13.43 o 
  -2   9   9      344.07      383.91     18.61 o 
  -1   9   9        4.97        2.05      1.04 o 
   0   9   9      146.93      182.18      8.21 o 
   1   9   9      372.17      378.47     23.71 o 
   2   9   9       12.61       13.83      2.18 o 
   3   9   9        2.37        3.28      0.87 o 
   4   9   9       20.69       19.80      2.17 o 
   5   9   9        0.76        1.07      1.08 o 
  -5  10   9       10.77       11.28      1.41 o 
  -4  10   9        1.22        2.69      0.78 o 
  -3  10   9       10.58        9.81      0.91 o 
  -2  10   9       43.16       50.79      2.36 o 
  -1  10   9        3.36        2.58      0.58 o 
   0  10   9        0.73        0.20      0.43 o 
   1  10   9      207.29      207.59     14.80 o 
   2  10   9      111.44      137.96     10.14 o 
   3  10   9      220.26      244.78     13.77 o 
   4  10   9      141.37      129.31     10.21 o 
   5  10   9        1.57        2.47      1.13 o 
  -5  11   9        2.69        2.70      0.69 o 
  -4  11   9      133.05      157.61     12.48 o 
  -3  11   9       51.44       32.92      3.40 o 
  -2  11   9        5.70        6.69      0.79 o 
  -1  11   9       41.81       35.69      3.09 o 
   0  11   9      109.13      104.54      5.97 o 
   1  11   9      165.69      169.02     11.20 o 
   2  11   9       55.48       50.45      4.69 o 
   3  11   9      140.10      136.30      8.78 o 
   4  11   9       44.06       39.17      3.18 o 
   5  11   9        1.09        0.36      1.07 o 
  -5  12   9       16.77       13.57      3.22 o 
  -4  12   9        8.00        4.27      0.83 o 
  -3  12   9      685.55      703.81     47.70 o 
  -2  12   9      731.23      767.80     26.95 o 
  -1  12   9        0.99        0.84      0.62 o 
   0  12   9      127.19      144.97      7.04 o 
   1  12   9      278.57      286.45     21.75 o 
   2  12   9       13.01       11.33      1.69 o 
   3  12   9       54.99       58.53      3.89 o 
   4  12   9       38.40       36.60      2.48 o 
   5  12   9        0.16        1.63      0.74 o 
  -5  13   9        3.78        8.55      2.32 o 
  -4  13   9       14.50       15.60      1.88 o 
  -3  13   9        0.27       -0.03      0.85 o 
  -2  13   9      191.05      156.46      8.07 o 
  -1  13   9       35.29       27.93      2.31 o 
   0  13   9        1.31        0.90      0.89 o 
   1  13   9        3.61        2.90      1.09 o 
   2  13   9       49.32       60.91      4.06 o 
   3  13   9        6.49        6.14      1.27 o 
   4  13   9        0.15        0.61      1.24 o 
  -4  14   9        4.38        1.26      1.05 o 
  -3  14   9       28.16       23.87      2.19 o 
  -2  14   9        2.20        1.35      0.64 o 
  -1  14   9        0.59        0.95      0.67 o 
   0  14   9        0.44        1.75      0.68 o 
   1  14   9        7.89        9.26      1.40 o 
   2  14   9        4.82        4.43      1.07 o 
   3  14   9        6.02        5.00      1.38 o 
   4  14   9       11.62       11.93      1.60 o 
  -4  15   9       17.02       18.87      2.35 o 
  -3  15   9       17.01       12.81      1.31 o 
  -2  15   9        0.01        1.47      0.67 o 
  -1  15   9        5.03        5.16      1.04 o 
   0  15   9       71.42       74.43      5.98 o 
   1  15   9        5.12        3.44      2.14 o 
   2  15   9       54.81       61.56      5.94 o 
   3  15   9        6.14        7.37      1.49 o 
   4  15   9        0.21        0.69      1.17 o 
  -3  16   9       22.10       19.76      2.22 o 
  -2  16   9       14.31        9.66      0.90 o 
  -1  16   9       39.35       36.02      3.86 o 
   0  16   9      174.10      197.18     16.52 o 
   1  16   9        2.39        2.75      1.27 o 
   2  16   9        1.50        2.57      1.09 o 
   3  16   9        4.48        6.33      1.64 o 
  -3  17   9      107.29      121.54     21.29 o 
  -2  17   9       12.13        9.41      1.16 o 
  -1  17   9        2.08        1.26      0.80 o 
   0  17   9        0.29       -0.14      0.62 o 
   1  17   9        8.45       11.23      1.62 o 
   2  17   9        0.38        1.37      1.23 o 
  -2  18   9       38.12       26.98      5.17 o 
  -1  18   9       27.75       24.76      2.97 o 
   0  18   9       42.45       46.08      5.94 o 
   1  18   9        1.24        2.91      1.39 o 
   2  18   9        0.06        0.28      1.32 o 
   0  19   9        6.34        7.28      1.13 o 
  -6   0  10       34.16       36.36      9.85 o 
  -5   0  10        0.05        2.70      1.48 o 
  -4   0  10      357.61      340.67     36.62 o 
  -3   0  10     1054.55     1044.69    122.36 o 
  -2   0  10      868.18      906.22     89.76 o 
  -1   0  10      241.00      302.52     43.24 o 
   0   0  10        0.13        0.72      0.57 o 
   1   0  10      169.75      175.82     20.37 o 
   2   0  10       68.87       67.23      8.92 o 
   3   0  10       28.34       27.85      4.39 o 
   4   0  10       24.82       25.40      2.30 o 
   5   0  10       34.92       32.28      3.92 o 
   6   0  10        0.94        1.40      1.18 o 
  -6   1  10       62.21       61.03      3.14 o 
  -5   1  10       68.70       66.95      4.25 o 
  -4   1  10      134.37      135.19      5.25 o 
  -3   1  10        8.54        8.26      1.10 o 
  -2   1  10      185.42      177.02     11.73 o 
  -1   1  10        0.00        0.21      0.15 o 
   0   1  10       58.25       73.25      7.60 o 
   1   1  10       40.88       49.78      3.99 o 
   2   1  10       72.23       73.93      4.65 o 
   3   1  10     1314.64     1360.85     74.20 o 
   4   1  10      152.78      153.84      7.72 o 
   5   1  10       59.68       52.21      2.26 o 
   6   1  10        2.62        1.08      0.77 o 
  -6   2  10        7.08        7.05      0.98 o 
  -5   2  10      143.57      149.60     10.05 o 
  -4   2  10       77.85       79.65      4.66 o 
  -3   2  10      466.08      423.89     21.01 o 
  -2   2  10      748.37      783.44     53.38 o 
  -1   2  10        0.03       -0.16      0.36 o 
   0   2  10      336.58      360.78     30.32 o 
   1   2  10     1075.79     1138.47     90.83 o 
   2   2  10       67.68       61.60      3.06 o 
   3   2  10      169.03      176.55     11.73 o 
   4   2  10      388.82      407.85     26.56 o 
   5   2  10        7.42        3.85      0.87 o 
   6   2  10        4.21        4.99      1.04 o 
  -6   3  10        2.26        3.98      1.11 o 
  -5   3  10      203.78      216.99     16.03 o 
  -4   3  10       19.11       16.72      2.15 o 
  -3   3  10      185.02      188.93     13.83 o 
  -2   3  10      297.32      260.54     14.64 o 
  -1   3  10       33.88       52.62      6.14 o 
   0   3  10       28.48       25.57      3.60 o 
   1   3  10      255.87      250.43     18.09 o 
   2   3  10      549.44      532.32     30.17 o 
   3   3  10        0.61       -0.24      0.49 o 
   4   3  10      268.61      256.73     11.93 o 
   5   3  10      252.30      262.20      8.45 o 
   6   3  10       42.33       45.75      3.19 o 
  -6   4  10        2.46        2.92      0.79 o 
  -5   4  10       23.20       18.13      2.28 o 
  -4   4  10      174.29      170.39     10.95 o 
  -3   4  10     1093.06     1187.92     85.90 o 
  -2   4  10      427.91      410.41     18.06 o 
  -1   4  10       62.25       61.37      3.20 o 
   0   4  10      167.89      187.15     11.71 o 
   1   4  10        2.43        4.36      0.73 o 
   2   4  10      132.15      127.02      5.53 o 
   3   4  10       80.25       79.27      5.40 o 
   4   4  10       29.06       29.64      1.74 o 
   5   4  10       32.69       31.12      2.79 o 
   6   4  10       22.50       23.20      2.87 o 
  -6   5  10        1.06        1.97      1.20 o 
  -5   5  10       42.05       35.57      3.11 o 
  -4   5  10      337.88      348.29     25.49 o 
  -3   5  10        9.34       10.09      1.49 o 
  -2   5  10      184.35      191.66     10.92 o 
  -1   5  10      413.96      471.90     25.46 o 
   0   5  10        7.36        7.16      0.99 o 
   1   5  10        0.65        1.35      0.44 o 
   2   5  10      370.91      319.81      9.00 o 
   3   5  10       89.37       63.91      4.84 o 
   4   5  10      156.05      155.48      9.12 o 
   5   5  10        2.40        3.64      1.18 o 
   6   5  10        4.06        7.86      1.80 o 
  -6   6  10        0.97        1.79      1.26 o 
  -5   6  10        1.05        1.45      0.81 o 
  -4   6  10        1.59        1.00      0.66 o 
  -3   6  10       59.27       60.44      4.07 o 
  -2   6  10        6.14        4.07      0.54 o 
  -1   6  10      207.71      239.12      9.56 o 
   0   6  10      773.56      815.60     46.13 o 
   1   6  10       19.57       14.52      1.13 o 
   2   6  10      679.22      665.83     21.47 o 
   3   6  10       22.04       19.46      2.18 o 
   4   6  10       40.59       37.22      2.88 o 
   5   6  10      124.36      134.51      7.56 o 
   6   6  10        0.65        1.43      0.66 o 
  -6   7  10       75.23       78.82      8.93 o 
  -5   7  10       74.58       62.38      7.10 o 
  -4   7  10        7.25        4.02      0.66 o 
  -3   7  10      262.67      303.86     29.53 o 
  -2   7  10       47.72       55.51      4.00 o 
  -1   7  10        6.54        8.47      0.93 o 
   0   7  10        2.30        2.35      0.46 o 
   1   7  10       43.23       42.54      3.05 o 
   2   7  10      530.51      533.26     21.42 o 
   3   7  10      229.22      230.34     15.36 o 
   4   7  10       37.40       42.51      5.53 o 
   5   7  10       18.39       19.16      2.27 o 
  -6   8  10        0.67       -0.76      1.38 o 
  -5   8  10        3.12        1.88      0.84 o 
  -4   8  10      135.82      146.99     11.59 o 
  -3   8  10      721.29      748.56     52.75 o 
  -2   8  10      619.73      621.13     32.72 o 
  -1   8  10       20.21       20.80      1.54 o 
   0   8  10       15.44       15.24      1.76 o 
   1   8  10       84.84       81.53      4.28 o 
   2   8  10       31.05       28.92      3.01 o 
   3   8  10        7.94        5.01      0.96 o 
   4   8  10        7.71       14.29      1.87 o 
   5   8  10        1.09        0.20      1.01 o 
  -5   9  10      111.52      117.74     10.87 o 
  -4   9  10       51.94       48.42      3.32 o 
  -3   9  10        0.92        1.51      0.76 o 
  -2   9  10       18.54       25.35      1.96 o 
  -1   9  10       33.11       30.18      1.74 o 
   0   9  10      672.04      752.48     41.36 o 
   1   9  10      512.32      513.47     24.85 o 
   2   9  10        0.03       -1.01      1.29 o 
   3   9  10       10.45        7.91      1.47 o 
   4   9  10       26.29       27.15      2.71 o 
   5   9  10        7.73        8.96      1.48 o 
  -5  10  10        8.95        3.61      1.29 o 
  -4  10  10       12.66        8.75      0.87 o 
  -3  10  10        2.00        1.94      0.80 o 
  -2  10  10       43.34       46.02      2.80 o 
  -1  10  10      388.79      407.38     16.01 o 
   0  10  10       90.36       92.73      4.98 o 
   1  10  10      397.89      427.92     27.98 o 
   2  10  10       29.04       24.23      2.44 o 
   3  10  10       17.15       21.86      4.28 o 
   4  10  10      119.06      115.26     10.75 o 
   5  10  10        2.45        3.81      1.02 o 
  -5  11  10        0.91        3.62      1.36 o 
  -4  11  10       27.35       36.43      2.94 o 
  -3  11  10        8.02        4.73      0.79 o 
  -2  11  10        7.17        5.59      1.28 o 
  -1  11  10        0.50       -0.54      0.87 o 
   0  11  10        0.66        1.20      0.58 o 
   1  11  10      311.45      313.88     24.09 o 
   2  11  10      160.36      164.28     11.81 o 
   3  11  10        0.18        2.95      2.54 o 
   4  11  10        0.07        1.37      1.14 o 
   5  11  10       10.64       17.77      2.11 o 
  -5  12  10        4.63        4.06      1.24 o 
  -4  12  10        3.02        1.90      0.83 o 
  -3  12  10       38.75       28.69      2.31 o 
  -2  12  10      167.91      169.13      5.44 o 
  -1  12  10      493.48      506.88     20.99 o 
   0  12  10       44.35       44.75      2.29 o 
   1  12  10       19.82       17.21      2.10 o 
   2  12  10        1.69        0.60      0.98 o 
   3  12  10        9.74       11.96      1.65 o 
   4  12  10        1.41        0.38      1.46 o 
  -4  13  10       39.55       40.36      3.58 o 
  -3  13  10       35.14       28.78      2.63 o 
  -2  13  10      188.95      186.73      6.59 o 
  -1  13  10      448.64      489.26     18.93 o 
   0  13  10        1.42        1.74      0.74 o 
   1  13  10        3.67        4.93      1.02 o 
   2  13  10      270.54      317.45     31.06 o 
   3  13  10        0.09        1.88      1.39 o 
   4  13  10       10.84       12.56      1.83 o 
  -4  14  10       37.93       34.24      5.23 o 
  -3  14  10        0.54        1.59      0.70 o 
  -2  14  10      294.63      308.06      9.76 o 
  -1  14  10        4.77        4.32      0.73 o 
   0  14  10      126.97      127.83     11.09 o 
   1  14  10       39.26       40.33      4.00 o 
   2  14  10        2.68        1.88      1.06 o 
   3  14  10      233.24      260.28     27.09 o 
   4  14  10        1.56        1.19      1.00 o 
  -4  15  10       16.82       14.02      2.15 o 
  -3  15  10        1.73        1.45      0.96 o 
  -2  15  10      127.71      129.18      6.08 o 
  -1  15  10       63.78       62.25      3.97 o 
   0  15  10       17.11       14.64      1.50 o 
   1  15  10        4.58        3.35      1.12 o 
   2  15  10       54.87       67.50      6.34 o 
   3  15  10       70.66       69.25      4.96 o 
  -3  16  10        1.07        2.30      0.68 o 
  -2  16  10       52.30       36.28      3.44 o 
  -1  16  10       60.32       54.17      3.96 o 
   0  16  10      156.42      165.39     15.79 o 
   1  16  10      105.80      130.77     15.83 o 
   2  16  10       13.19       16.69      2.49 o 
   3  16  10        3.21        1.28      1.04 o 
  -2  17  10        2.93        1.80      0.80 o 
  -1  17  10        0.10        0.70      0.67 o 
   0  17  10      121.15      158.62     26.33 o 
   1  17  10       25.11       25.23      2.52 o 
   2  17  10       27.07       21.71      2.53 o 
  -1  18  10      128.06      133.61     11.17 o 
   0  18  10        8.71        7.53      1.29 o 
   1  18  10        1.30        2.20      1.50 o 
  -6   1  11       39.98       39.58      3.78 o 
  -5   1  11        8.17        5.33      1.20 o 
  -4   1  11      331.76      350.29     21.27 o 
  -3   1  11     1606.91     1702.95    131.77 o 
  -2   1  11       44.37       42.42      4.79 o 
  -1   1  11       32.42       36.53      3.35 o 
   0   1  11        3.55        4.28      0.62 o 
   1   1  11      251.00      236.10     17.48 o 
   2   1  11      270.99      259.60     15.58 o 
   3   1  11       61.40       52.41      7.17 o 
   4   1  11       48.99       45.28      2.93 o 
   5   1  11        2.85        1.98      0.74 o 
   6   1  11        0.04        0.39      1.67 o 
  -6   2  11       11.97       10.07      2.08 o 
  -5   2  11        3.18        1.36      0.92 o 
  -4   2  11        1.51        2.10      0.91 o 
  -3   2  11       32.15       30.04      3.46 o 
  -2   2  11       75.17       79.89      6.46 o 
  -1   2  11      222.93      205.75     21.53 o 
   0   2  11       10.67       10.50      1.73 o 
   1   2  11      198.14      175.88     15.57 o 
   2   2  11      675.24      644.11     41.32 o 
   3   2  11     1795.82     1845.33     77.67 o 
   4   2  11      708.40      737.81     25.10 o 
   5   2  11        8.84        7.75      1.29 o 
   6   2  11        2.89        3.18      1.06 o 
  -6   3  11       42.26       39.40      3.33 o 
  -5   3  11       62.88       52.68      3.47 o 
  -4   3  11      524.29      549.74     39.85 o 
  -3   3  11      198.82      196.45     10.08 o 
  -2   3  11      244.35      251.75     18.16 o 
  -1   3  11      211.67      189.22     16.41 o 
   0   3  11      343.39      359.19     25.29 o 
   1   3  11      125.80      132.07      9.23 o 
   2   3  11        7.40        8.10      0.86 o 
   3   3  11      223.54      218.39      9.88 o 
   4   3  11        8.63        7.05      1.14 o 
   5   3  11        9.04        9.95      1.18 o 
   6   3  11       25.44       29.40      2.48 o 
  -6   4  11        1.42        2.17      1.28 o 
  -5   4  11        4.40        1.97      1.37 o 
  -4   4  11       16.59       17.35      2.10 o 
  -3   4  11       62.59       68.46      6.75 o 
  -2   4  11       47.19       38.69      3.58 o 
  -1   4  11        4.16        7.67      1.05 o 
   0   4  11        7.32        7.49      0.86 o 
   1   4  11       99.46       87.04      5.96 o 
   2   4  11      120.67      120.09      5.24 o 
   3   4  11        2.95        1.63      0.48 o 
   4   4  11       39.25       33.95      2.59 o 
   5   4  11        5.54        2.14      0.86 o 
   6   4  11        2.01        2.07      2.19 o 
  -6   5  11        0.64        1.30      1.28 o 
  -5   5  11       53.17       43.50      4.32 o 
  -4   5  11     1086.21     1161.06     91.93 o 
  -3   5  11      208.38      229.35     18.01 o 
  -2   5  11       34.67       38.49      3.19 o 
  -1   5  11       36.05       36.14      3.27 o 
   0   5  11      244.01      253.55     15.82 o 
   1   5  11        2.28        1.68      0.63 o 
   2   5  11     1108.82     1110.63     36.76 o 
   3   5  11      331.13      314.58     13.89 o 
   4   5  11        7.49        6.44      2.14 o 
   5   5  11       92.53       87.38      6.04 o 
  -6   6  11        4.66        4.47      1.31 o 
  -5   6  11       40.47       39.52      3.40 o 
  -4   6  11       36.14       31.35      2.87 o 
  -3   6  11       44.51       41.05      2.49 o 
  -2   6  11        8.08        8.29      0.94 o 
  -1   6  11       43.99       39.01      3.87 o 
   0   6  11        4.41        5.79      1.30 o 
   1   6  11       79.50       68.30      4.41 o 
   2   6  11     1065.60     1118.88     30.15 o 
   3   6  11      490.35      515.22     28.74 o 
   4   6  11       34.28       40.96      3.69 o 
   5   6  11       11.20       10.67      1.70 o 
  -5   7  11        0.34        1.73      1.01 o 
  -4   7  11      379.66      384.02     29.83 o 
  -3   7  11       48.15       49.67      3.51 o 
  -2   7  11      777.57      808.42     35.74 o 
  -1   7  11      795.17      826.49     37.13 o 
   0   7  11        0.41        0.33      0.42 o 
   1   7  11      307.05      309.52     13.94 o 
   2   7  11      414.54      371.56     11.92 o 
   3   7  11       47.00       45.00      3.00 o 
   4   7  11       10.92        9.07      1.23 o 
   5   7  11        8.43       10.40      1.53 o 
  -5   8  11        8.88        8.56      2.52 o 
  -4   8  11       60.17       58.77      6.67 o 
  -3   8  11      288.29      280.58     15.20 o 
  -2   8  11      625.10      637.13     32.28 o 
  -1   8  11       15.34       16.63      1.46 o 
   0   8  11       23.74       23.42      1.94 o 
   1   8  11      386.15      391.67     21.53 o 
   2   8  11      177.73      166.97      8.76 o 
   3   8  11       77.88      104.08     17.61 o 
   4   8  11       57.80       49.11      4.13 o 
   5   8  11        0.07        1.55      1.09 o 
  -5   9  11      102.08      104.83      7.06 o 
  -4   9  11       30.03       32.89      2.66 o 
  -3   9  11      168.91      158.17      9.20 o 
  -2   9  11        7.34        6.82      0.83 o 
  -1   9  11       98.22       95.17      4.51 o 
   0   9  11      110.15      119.39      7.16 o 
   1   9  11       52.97       45.25      3.81 o 
   2   9  11      200.18      204.91     11.73 o 
   3   9  11      481.64      565.99     36.73 o 
   4   9  11        0.51        0.13      1.09 o 
   5   9  11        0.00        1.94      0.91 o 
  -5  10  11       37.22       36.46      3.28 o 
  -4  10  11       26.91       29.67      2.23 o 
  -3  10  11       16.11       19.45      2.24 o 
  -2  10  11        0.39        1.01      0.62 o 
  -1  10  11      346.90      348.59     12.45 o 
   0  10  11      179.97      210.03     11.18 o 
   1  10  11       27.28       26.48      2.77 o 
   2  10  11       19.53       19.75      1.86 o 
   3  10  11       54.45       59.71      3.93 o 
   4  10  11       21.98       21.05      2.17 o 
   5  10  11        7.88        6.64      3.53 o 
  -5  11  11        5.24        2.45      0.85 o 
  -4  11  11        2.30        1.80      0.92 o 
  -3  11  11       69.61       63.11      5.17 o 
  -2  11  11       67.07       67.11      4.13 o 
  -1  11  11      232.61      248.54     13.26 o 
   0  11  11      958.65     1075.95     57.40 o 
   1  11  11      308.92      286.73     23.68 o 
   2  11  11       31.61       34.12      2.70 o 
   3  11  11       24.59       24.52      1.87 o 
   4  11  11       27.22       27.69      2.43 o 
  -4  12  11        9.27        7.67      0.95 o 
  -3  12  11       15.52       11.71      1.29 o 
  -2  12  11      141.01      150.54      7.70 o 
  -1  12  11     1294.92     1477.20     59.14 o 
   0  12  11      872.06      959.81     67.43 o 
   1  12  11      141.40      138.30     10.45 o 
   2  12  11      303.83      350.76     26.70 o 
   3  12  11       11.39       12.94      1.64 o 
   4  12  11       14.31       17.01      2.26 o 
  -4  13  11        3.47        2.50      0.93 o 
  -3  13  11       42.68       45.93      2.92 o 
  -2  13  11       26.54       20.35      1.91 o 
  -1  13  11      120.15      109.64      3.88 o 
   0  13  11       16.33       13.40      1.30 o 
   1  13  11       35.04       38.40      3.05 o 
   2  13  11        0.06        0.70      0.84 o 
   3  13  11       33.21       33.46      3.70 o 
   4  13  11       52.34       60.44      3.59 o 
  -4  14  11        1.98        2.24      1.17 o 
  -3  14  11        7.28        5.48      1.15 o 
  -2  14  11       35.75       28.95      2.46 o 
  -1  14  11      208.82      214.71      8.88 o 
   0  14  11      126.07      140.62     13.46 o 
   1  14  11        1.98        1.65      0.77 o 
   2  14  11       15.28       15.61      1.99 o 
   3  14  11        0.40        0.78      1.12 o 
  -3  15  11        4.71        4.56      0.69 o 
  -2  15  11        3.72        2.05      0.75 o 
  -1  15  11      150.67      166.48     11.00 o 
   0  15  11       84.71       92.19      9.13 o 
   1  15  11      109.08      116.13     11.19 o 
   2  15  11       37.18       43.14      4.73 o 
   3  15  11       27.15       29.35      2.78 o 
  -3  16  11       14.34        6.65      1.25 o 
  -2  16  11      185.57      202.14     18.84 o 
  -1  16  11      403.88      479.02     29.14 o 
   0  16  11      105.66      105.43     11.09 o 
   1  16  11        4.11        7.57      2.11 o 
   2  16  11       21.08       20.56      2.26 o 
  -2  17  11        3.83        2.93      0.83 o 
  -1  17  11        0.71        0.23      0.73 o 
   0  17  11       19.60       17.50      2.25 o 
   1  17  11        0.27        1.47      0.82 o 
   2  17  11        1.94        1.41      1.15 o 
   0  18  11       28.54       21.58      2.12 o 
  -6   0  12       22.30       23.27      3.54 o 
  -5   0  12       56.88       42.67      9.01 o 
  -4   0  12      748.87      838.83    120.56 o 
  -3   0  12      165.03      147.85      4.95 o 
  -2   0  12       28.89       42.68      4.85 o 
  -1   0  12      290.42      370.90     56.69 o 
   0   0  12      317.45      292.58     48.29 o 
   1   0  12      657.57      653.42     81.22 o 
   2   0  12     1778.69     1763.75    156.55 o 
   3   0  12     1797.69     1978.13    163.50 o 
   4   0  12      347.83      369.28     35.06 o 
   5   0  12        5.51        4.98      0.97 o 
  -6   1  12       12.55       14.72      2.36 o 
  -5   1  12        0.29        0.47      1.17 o 
  -4   1  12      250.24      285.06     25.40 o 
  -3   1  12     2456.50     2733.63    252.61 o 
  -2   1  12     2281.67     2537.84    194.66 o 
  -1   1  12       22.07       25.14      3.75 o 
   0   1  12     1116.27     1061.24    112.94 o 
   1   1  12        9.71        5.41      0.69 o 
   2   1  12      238.07      227.00     15.09 o 
   3   1  12      105.78      101.86      7.53 o 
   4   1  12      306.34      336.96     23.72 o 
   5   1  12       26.61       25.21      1.65 o 
  -6   2  12        0.78        0.93      0.72 o 
  -5   2  12        4.83        4.21      1.51 o 
  -4   2  12       38.80       32.22      3.55 o 
  -3   2  12      731.64      794.98     50.85 o 
  -2   2  12      189.83      209.62     14.78 o 
  -1   2  12      221.33      236.75     20.69 o 
   0   2  12     1405.79     1389.72    115.88 o 
   1   2  12      531.50      526.81     41.60 o 
   2   2  12       42.95       40.59      3.14 o 
   3   2  12       56.94       49.33      2.76 o 
   4   2  12       15.77       13.93      1.51 o 
   5   2  12       44.83       47.86      3.30 o 
  -6   3  12        0.17        0.90      0.87 o 
  -5   3  12       14.67       13.49      1.73 o 
  -4   3  12      328.71      371.28     23.52 o 
  -3   3  12     1903.99     1984.93    147.16 o 
  -2   3  12     1556.49     1703.60    134.92 o 
  -1   3  12       16.76       21.84      3.96 o 
   0   3  12       51.21       42.77      3.44 o 
   1   3  12      357.86      348.53     23.44 o 
   2   3  12        1.21        2.96      1.17 o 
   3   3  12      844.13      896.31     44.45 o 
   4   3  12        0.00        0.62      0.70 o 
   5   3  12       19.99       16.65      1.51 o 
  -6   4  12        1.48        1.58      0.64 o 
  -5   4  12       24.19       22.52      2.19 o 
  -4   4  12      120.12      103.11      7.57 o 
  -3   4  12      536.27      575.82     41.78 o 
  -2   4  12      105.66      118.75      7.17 o 
  -1   4  12       50.08       37.55      8.02 o 
   0   4  12       38.05       46.09      2.99 o 
   1   4  12      517.10      476.08     28.50 o 
   2   4  12     2950.88     2936.27    180.70 o 
   3   4  12      462.91      475.15     22.60 o 
   4   4  12       19.47       15.53      1.56 o 
   5   4  12       64.38       62.54      3.66 o 
  -6   5  12        0.12        1.33      1.05 o 
  -5   5  12      257.83      302.84     28.77 o 
  -4   5  12      215.28      203.88     15.74 o 
  -3   5  12       88.98       78.30      9.57 o 
  -2   5  12      835.95      848.54     62.71 o 
  -1   5  12      149.98      135.82     11.95 o 
   0   5  12      248.00      244.80     14.10 o 
   1   5  12      139.23      134.28      5.19 o 
   2   5  12      516.37      483.42     19.34 o 
   3   5  12       30.08       24.38      1.85 o 
   4   5  12        4.90        3.16      0.96 o 
   5   5  12       60.60       61.68      3.79 o 
  -5   6  12        9.57        8.23      1.44 o 
  -4   6  12        8.29        8.84      1.24 o 
  -3   6  12      142.40      124.23      9.12 o 
  -2   6  12      408.97      428.21     24.15 o 
  -1   6  12     1027.34     1071.52     71.21 o 
   0   6  12      403.99      405.73     22.54 o 
   1   6  12      324.01      328.84     13.44 o 
   2   6  12        9.72        7.87      0.84 o 
   3   6  12        0.61       -0.81      1.30 o 
   4   6  12       45.11       44.50      3.11 o 
   5   6  12       54.37       62.98      3.64 o 
  -5   7  12       29.74       18.79      2.15 o 
  -4   7  12       31.06       34.43      3.19 o 
  -3   7  12      169.60      182.42     11.31 o 
  -2   7  12      373.80      334.47     13.48 o 
  -1   7  12      879.98      919.89     52.38 o 
   0   7  12      241.24      261.90     17.51 o 
   1   7  12       33.25       34.59      2.23 o 
   2   7  12       74.98       65.95      4.59 o 
   3   7  12       47.70       48.33      4.01 o 
   4   7  12       45.70       46.39      3.10 o 
   5   7  12        0.70        2.77      0.81 o 
  -5   8  12       93.54       92.80      6.65 o 
  -4   8  12        1.75        2.78      1.19 o 
  -3   8  12       34.89       32.30      3.02 o 
  -2   8  12      619.33      625.21     22.70 o 
  -1   8  12      708.47      779.15     37.89 o 
   0   8  12     1060.62     1160.42     79.86 o 
   1   8  12     2900.16     3295.17    141.52 o 
   2   8  12       28.77       20.20      1.81 o 
   3   8  12        2.72        1.83      0.90 o 
   4   8  12       84.81       89.89      6.49 o 
   5   8  12       60.02       62.45      4.41 o 
  -5   9  12       95.63       82.70      7.39 o 
  -4   9  12      160.41      176.90     12.66 o 
  -3   9  12        0.00       -0.51      0.88 o 
  -2   9  12      167.06      162.70      9.04 o 
  -1   9  12      160.95      167.12      7.94 o 
   0   9  12      386.72      395.39     25.92 o 
   1   9  12        2.84        2.36      0.76 o 
   2   9  12      250.66      238.78     22.04 o 
   3   9  12      147.45      156.86      8.40 o 
   4   9  12       71.78       78.77      4.73 o 
   5   9  12        0.24        0.83      0.96 o 
  -5  10  12        7.78        6.82      1.56 o 
  -4  10  12       55.83       52.92      3.27 o 
  -3  10  12        3.01        1.30      0.74 o 
  -2  10  12       79.03       89.02      7.95 o 
  -1  10  12      108.85      120.22      5.06 o 
   0  10  12      542.40      607.28     34.65 o 
   1  10  12      410.60      430.98     25.68 o 
   2  10  12       85.97       92.31      6.54 o 
   3  10  12      101.69      111.51      6.34 o 
   4  10  12       73.64       92.91      4.80 o 
  -4  11  12        6.30        6.40      1.00 o 
  -3  11  12        7.86        7.86      1.13 o 
  -2  11  12      168.61      180.49      6.81 o 
  -1  11  12      145.02      156.58      6.23 o 
   0  11  12        1.95        0.12      0.92 o 
   1  11  12       57.44       60.54      5.73 o 
   2  11  12      169.90      204.54     14.03 o 
   3  11  12        0.10        1.13      1.74 o 
   4  11  12        0.40        1.88      1.02 o 
  -4  12  12        0.73        0.39      1.01 o 
  -3  12  12       11.64       12.81      1.41 o 
  -2  12  12       25.23       23.37      2.19 o 
  -1  12  12       66.14       67.22      5.28 o 
   0  12  12      315.37      338.74     25.94 o 
   1  12  12      106.53      108.35      9.30 o 
   2  12  12       36.25       35.04      2.67 o 
   3  12  12        0.02        0.35      1.07 o 
   4  12  12       12.64       13.24      1.74 o 
  -4  13  12        2.92        2.91      2.93 o 
  -3  13  12       10.58        8.51      1.05 o 
  -2  13  12       29.74       28.78      2.25 o 
  -1  13  12       59.12       56.02      3.46 o 
   0  13  12        3.80        3.23      0.78 o 
   1  13  12       89.26      101.20     14.30 o 
   2  13  12       21.51       19.24      2.17 o 
   3  13  12       15.33       17.99      2.36 o 
  -3  14  12        7.06        5.75      0.78 o 
  -2  14  12       49.29       43.69      3.40 o 
  -1  14  12       85.75       93.45      7.52 o 
   0  14  12        3.76        3.26      0.83 o 
   1  14  12       54.82       55.28      5.59 o 
   2  14  12        3.83        2.20      1.02 o 
   3  14  12        2.22        1.06      0.95 o 
  -3  15  12       15.14       12.06      1.38 o 
  -2  15  12        1.97        1.64      1.11 o 
  -1  15  12       10.79        7.47      0.99 o 
   0  15  12       10.32       10.49      2.32 o 
   1  15  12       12.65       13.89      1.97 o 
   2  15  12      140.41      156.44     13.21 o 
   3  15  12      105.99      109.15      7.09 o 
  -2  16  12      104.55       90.53      5.50 o 
  -1  16  12       17.71       13.78      1.63 o 
   0  16  12        0.23       -0.91      1.07 o 
   1  16  12        0.72        1.67      0.91 o 
   2  16  12        2.89        3.85      1.04 o 
  -1  17  12       75.10       52.52      5.78 o 
   0  17  12       11.29        9.15      1.21 o 
   1  17  12       21.78       20.22      2.70 o 
  -6   1  13        0.42        1.09      0.72 o 
  -5   1  13        3.06        5.33      1.29 o 
  -4   1  13       10.36       10.47      1.43 o 
  -3   1  13      173.57      132.09     18.36 o 
  -2   1  13      852.17      862.82     95.77 o 
  -1   1  13       17.59       22.07      2.10 o 
   0   1  13        7.29        4.61      0.68 o 
   1   1  13      500.28      481.96     39.89 o 
   2   1  13     1417.02     1497.98     86.27 o 
   3   1  13        0.21       -0.60      0.67 o 
   4   1  13       11.85        9.36      1.05 o 
   5   1  13        0.67        1.01      0.69 o 
  -6   2  13       21.76       18.22      1.88 o 
  -5   2  13      129.79      133.22     11.46 o 
  -4   2  13       12.32       16.94      2.14 o 
  -3   2  13        5.23        0.26      1.57 o 
  -2   2  13      843.50      926.74     61.79 o 
  -1   2  13     1315.56     1425.51     91.88 o 
   0   2  13        5.73        7.30      1.56 o 
   1   2  13      519.77      515.15     41.38 o 
   2   2  13       14.63       13.95      1.21 o 
   3   2  13       33.85       30.57      2.32 o 
   4   2  13       23.63       18.87      1.62 o 
   5   2  13       45.06       40.41      3.04 o 
  -5   3  13       17.30       19.99      1.95 o 
  -4   3  13      818.29      794.05     79.54 o 
  -3   3  13      327.72      350.59     38.86 o 
  -2   3  13      814.07      845.68     86.67 o 
  -1   3  13      364.85      338.63     38.98 o 
   0   3  13      422.11      419.20     30.82 o 
   1   3  13     1145.05     1095.93     77.28 o 
   2   3  13        3.50        4.18      0.79 o 
   3   3  13      103.79      102.25      6.05 o 
   4   3  13       10.30        9.70      1.32 o 
   5   3  13        3.06        3.71      0.98 o 
  -5   4  13      153.85      153.42     13.07 o 
  -4   4  13      227.54      236.93     17.34 o 
  -3   4  13      186.41      212.98     17.66 o 
  -2   4  13      516.34      538.02     49.00 o 
  -1   4  13      223.51      191.56     22.46 o 
   0   4  13       66.65       66.13      5.16 o 
   1   4  13     1393.01     1376.24     89.06 o 
   2   4  13      672.28      629.34     32.38 o 
   3   4  13      244.74      244.28     12.46 o 
   4   4  13      174.28      193.55     13.93 o 
   5   4  13        7.54        5.97      0.95 o 
  -5   5  13        3.14        2.39      0.85 o 
  -4   5  13       21.64       29.28      2.71 o 
  -3   5  13       57.26       60.07      4.30 o 
  -2   5  13      116.87      135.83      7.14 o 
  -1   5  13     2527.14     2510.56    211.63 o 
   0   5  13      236.47      244.36     15.55 o 
   1   5  13       39.98       46.34      2.88 o 
   2   5  13       53.61       35.74      3.50 o 
   3   5  13      442.73      476.53     20.36 o 
   4   5  13        3.04        2.48      0.73 o 
   5   5  13        0.27        1.65      0.62 o 
  -5   6  13       53.63       59.47      4.48 o 
  -4   6  13       86.91       79.73      5.66 o 
  -3   6  13        5.84        5.90      1.13 o 
  -2   6  13        1.68        2.47      1.04 o 
  -1   6  13      504.46      512.37     44.47 o 
   0   6  13      752.80      731.27     46.31 o 
   1   6  13       22.31       19.76      1.42 o 
   2   6  13       76.60       68.95      3.37 o 
   3   6  13       67.49       74.84      5.37 o 
   4   6  13       14.39       15.53      3.38 o 
   5   6  13        0.36        0.96      0.83 o 
  -5   7  13      293.11      299.74     30.18 o 
  -4   7  13       83.73      100.39     10.63 o 
  -3   7  13        5.14        3.80      1.02 o 
  -2   7  13       45.63       41.89      4.80 o 
  -1   7  13       29.06       23.81      2.09 o 
   0   7  13        7.68        9.22      1.76 o 
   1   7  13        9.65        7.42      0.78 o 
   2   7  13       44.34       37.98      2.32 o 
   3   7  13       95.53       93.95      4.99 o 
   4   7  13      140.08      143.43      7.80 o 
   5   7  13        6.27        5.88      1.02 o 
  -5   8  13       12.67        9.68      1.49 o 
  -4   8  13        0.09        1.53      1.35 o 
  -3   8  13       12.76       10.86      2.32 o 
  -2   8  13       24.52       22.12      1.84 o 
  -1   8  13      141.20      119.60      9.01 o 
   0   8  13      926.77     1034.74     66.14 o 
   1   8  13      692.45      701.77     44.86 o 
   2   8  13       13.11       11.10      1.10 o 
   3   8  13       76.66       77.37      5.69 o 
   4   8  13       36.46       39.85      4.47 o 
   5   8  13        7.43        6.50      1.87 o 
  -5   9  13       35.60       24.80      2.80 o 
  -4   9  13        5.58        6.68      1.22 o 
  -3   9  13        6.98        8.04      1.38 o 
  -2   9  13       29.80       28.79      2.18 o 
  -1   9  13       70.70       63.60      5.79 o 
   0   9  13     1074.84     1177.57     75.11 o 
   1   9  13      261.42      254.73     17.13 o 
   2   9  13      127.41      150.08      9.29 o 
   3   9  13        0.63        2.17      1.37 o 
   4   9  13      133.88      151.39     10.47 o 
  -4  10  13        0.21        0.66      0.77 o 
  -3  10  13        1.28        1.52      1.14 o 
  -2  10  13        2.54        1.59      1.08 o 
  -1  10  13       64.06       53.24      3.67 o 
   0  10  13      539.61      579.13     38.44 o 
   1  10  13      256.15      254.83     18.75 o 
   2  10  13        5.91        5.24      1.29 o 
   3  10  13       21.29       21.58      2.17 o 
   4  10  13        2.68        1.88      1.33 o 
  -4  11  13      138.54      128.98      6.06 o 
  -3  11  13        2.99        2.40      0.76 o 
  -2  11  13       67.54       69.75      5.09 o 
  -1  11  13        9.10       10.11      1.21 o 
   0  11  13       16.68       15.55      1.58 o 
   1  11  13       38.19       35.42      5.08 o 
   2  11  13       49.77       49.04      4.76 o 
   3  11  13       55.46       56.73      4.43 o 
   4  11  13       21.85       20.36      2.31 o 
  -4  12  13        3.18        3.26      1.00 o 
  -3  12  13        0.27        0.89      1.03 o 
  -2  12  13        2.72        0.85      0.79 o 
  -1  12  13       65.53       72.55      4.52 o 
   0  12  13      320.88      325.60     25.15 o 
   1  12  13      154.51      151.40     11.90 o 
   2  12  13       16.78       15.47      1.59 o 
   3  12  13       90.45      100.37      8.34 o 
  -3  13  13        0.14        0.58      0.70 o 
  -2  13  13      111.31      108.56      3.70 o 
  -1  13  13       70.29       60.55      3.21 o 
   0  13  13      289.36      313.37     21.02 o 
   1  13  13      402.09      414.86     45.91 o 
   2  13  13        4.33        2.04      0.96 o 
   3  13  13       93.87      111.98      6.25 o 
  -3  14  13        4.87        6.30      1.17 o 
  -2  14  13       67.87       53.38      3.55 o 
  -1  14  13       20.68       17.21      1.53 o 
   0  14  13        0.55        0.96      0.79 o 
   1  14  13       55.58       54.33      6.50 o 
   2  14  13      132.84      143.90     11.95 o 
   3  14  13        1.78        2.20      1.21 o 
  -2  15  13       16.83       13.61      1.56 o 
  -1  15  13        0.95       -0.36      1.21 o 
   0  15  13        4.54        3.74      0.98 o 
   1  15  13        2.76        3.46      1.23 o 
   2  15  13        0.01        0.41      1.14 o 
  -2  16  13       17.39       14.68      1.83 o 
  -1  16  13       64.14       51.40      4.75 o 
   0  16  13       23.37       17.97      2.26 o 
   1  16  13        0.01        2.45      0.85 o 
  -5   0  14       60.12       54.37      9.98 o 
  -4   0  14       39.25       42.56      6.04 o 
  -3   0  14     1677.19     1862.53    253.89 o 
  -2   0  14       10.40       10.17      1.96 o 
  -1   0  14      807.11      996.92    130.00 o 
   0   0  14      365.33      357.16     52.27 o 
   1   0  14       78.22      105.43     10.16 o 
   2   0  14     1671.65     1837.30    155.92 o 
   3   0  14      236.11      259.31     25.49 o 
   4   0  14      205.49      229.77     26.89 o 
   5   0  14       33.21       33.86      6.74 o 
  -5   1  14        9.06        8.52      1.18 o 
  -4   1  14        3.70        2.66      0.89 o 
  -3   1  14       41.30       50.67      5.59 o 
  -2   1  14      645.75      710.38     68.61 o 
  -1   1  14       35.12       50.23      4.45 o 
   0   1  14        3.72        3.72      0.62 o 
   1   1  14       15.48       20.72      2.56 o 
   2   1  14       13.95       12.44      2.20 o 
   3   1  14      151.93      154.60      9.73 o 
   4   1  14      167.52      185.99      9.17 o 
   5   1  14       38.96       41.09      2.98 o 
  -5   2  14        9.17        9.12      1.29 o 
  -4   2  14        1.48        1.28      1.02 o 
  -3   2  14      150.99      145.95     12.77 o 
  -2   2  14        7.16        6.54      1.32 o 
  -1   2  14       34.60       41.58      3.42 o 
   0   2  14       13.03       13.08      2.17 o 
   1   2  14        0.11       -0.46      0.64 o 
   2   2  14        3.66        4.62      0.62 o 
   3   2  14      110.30      127.29      7.82 o 
   4   2  14       24.40       22.29      1.46 o 
   5   2  14        1.73        1.80      0.95 o 
  -5   3  14       11.08        7.95      1.18 o 
  -4   3  14      139.44      121.50     18.41 o 
  -3   3  14       57.41       68.41      5.86 o 
  -2   3  14      196.73      213.34     18.93 o 
  -1   3  14       26.49       26.32      2.84 o 
   0   3  14       49.22       45.55      6.42 o 
   1   3  14       13.87       11.44      1.15 o 
   2   3  14       67.20       59.64      3.81 o 
   3   3  14       62.53       62.60      3.14 o 
   4   3  14       15.66       13.57      1.58 o 
   5   3  14       10.49        7.49      1.52 o 
  -5   4  14       10.84        9.91      1.41 o 
  -4   4  14       37.13       45.34      8.59 o 
  -3   4  14        3.72        3.57      1.21 o 
  -2   4  14      107.82       99.60     10.16 o 
  -1   4  14      242.51      281.72     20.53 o 
   0   4  14       72.61       70.49      5.85 o 
   1   4  14      232.55      219.26     14.72 o 
   2   4  14       19.27       15.45      1.30 o 
   3   4  14       35.00       32.69      2.11 o 
   4   4  14        7.42        5.33      0.96 o 
   5   4  14       49.11       51.83      4.37 o 
  -5   5  14       91.20       95.68      7.12 o 
  -4   5  14       24.63       32.91      3.41 o 
  -3   5  14       55.82       67.30      5.80 o 
  -2   5  14       32.71       34.02      3.40 o 
  -1   5  14      591.25      565.60     63.08 o 
   0   5  14       37.79       35.88      3.63 o 
   1   5  14      186.89      185.82      9.59 o 
   2   5  14      240.38      227.86      9.91 o 
   3   5  14       38.09       39.96      3.66 o 
   4   5  14        0.28        0.38      1.08 o 
   5   5  14        2.84        4.00      0.73 o 
  -5   6  14       21.99       17.63      2.82 o 
  -4   6  14       92.60       86.29      5.63 o 
  -3   6  14       25.58       27.06      2.92 o 
  -2   6  14      131.64      156.96     13.06 o 
  -1   6  14       81.93       58.17     10.74 o 
   0   6  14       86.34       88.36      9.05 o 
   1   6  14      103.26      113.85      6.05 o 
   2   6  14      292.41      294.76     10.01 o 
   3   6  14       42.80       39.95      4.33 o 
   4   6  14       11.34       10.30      1.34 o 
   5   6  14        0.56        1.33      0.80 o 
  -5   7  14       44.54       37.82      4.14 o 
  -4   7  14      202.93      204.31     21.41 o 
  -3   7  14       11.70       11.17      1.76 o 
  -2   7  14      169.17      176.00     13.68 o 
  -1   7  14      103.62       74.37     12.82 o 
   0   7  14      301.92      302.96     18.91 o 
   1   7  14      207.43      208.85      9.23 o 
   2   7  14       16.94       14.81      2.17 o 
   3   7  14       69.01       61.77      4.73 o 
   4   7  14       19.30       20.74      1.97 o 
  -5   8  14        5.69        4.99      1.31 o 
  -4   8  14       18.90       18.68      3.10 o 
  -3   8  14        0.29        1.09      0.95 o 
  -2   8  14        4.49        2.44      0.98 o 
  -1   8  14       63.13       58.03      7.37 o 
   0   8  14       17.56       14.91      1.30 o 
   1   8  14       92.71       72.49      5.52 o 
   2   8  14        2.71        3.48      1.10 o 
   3   8  14       44.30       41.51      3.68 o 
   4   8  14        3.92        5.91      1.10 o 
  -4   9  14        4.23        3.13      1.35 o 
  -3   9  14       18.53       21.95      2.36 o 
  -2   9  14       97.43      101.79      8.56 o 
  -1   9  14       99.89       94.43     10.16 o 
   0   9  14       10.28       10.34      1.46 o 
   1   9  14      139.13      145.64     10.90 o 
   2   9  14        1.67        2.32      1.60 o 
   3   9  14        0.04        0.48      0.91 o 
   4   9  14       13.63       19.21      2.02 o 
  -4  10  14       15.23       17.04      1.86 o 
  -3  10  14      244.25      242.73     11.97 o 
  -2  10  14        0.84        0.14      0.85 o 
  -1  10  14        0.31        1.02      1.00 o 
   0  10  14        8.21        8.57      1.26 o 
   1  10  14        0.69        0.41      0.70 o 
   2  10  14       10.60       12.21      1.49 o 
   3  10  14        4.68        2.38      0.95 o 
   4  10  14       14.04       14.38      1.76 o 
  -4  11  14        1.40        2.57      1.16 o 
  -3  11  14        2.80        3.65      1.06 o 
  -2  11  14       67.16       62.81      4.23 o 
  -1  11  14       55.84       46.97      5.16 o 
   0  11  14       67.51       69.77      5.70 o 
   1  11  14        2.88        2.45      0.72 o 
   2  11  14        5.38        7.64      1.21 o 
   3  11  14       89.61       95.74      4.46 o 
  -3  12  14       21.57       16.98      2.13 o 
  -2  12  14       59.82       58.56      5.36 o 
  -1  12  14        8.19        8.21      1.02 o 
   0  12  14       21.01       19.89      2.10 o 
   1  12  14       50.34       46.05      4.08 o 
   2  12  14      166.66      186.43     18.42 o 
   3  12  14        4.76        4.61      1.13 o 
  -3  13  14       11.43       10.42      1.32 o 
  -2  13  14       51.12       42.37      3.13 o 
  -1  13  14       14.60       11.26      1.65 o 
   0  13  14        0.20        0.13      1.25 o 
   1  13  14        4.82        5.20      1.28 o 
   2  13  14       16.42       15.74      1.96 o 
   3  13  14       12.74       16.25      2.00 o 
  -2  14  14       62.38       61.72      4.94 o 
  -1  14  14      169.05      169.71      7.43 o 
   0  14  14       38.79       30.20      2.44 o 
   1  14  14       65.58       58.30      4.53 o 
   2  14  14       85.66      110.85     15.33 o 
  -2  15  14       17.48       13.32      1.64 o 
  -1  15  14       17.28       14.68      1.67 o 
   0  15  14        1.39        1.97      0.92 o 
   1  15  14        2.44        3.59      0.80 o 
   0  16  14        6.43        5.55      1.37 o 
  -5   1  15        2.62        2.79      1.28 o 
  -4   1  15       22.34       21.70      2.87 o 
  -3   1  15       98.25      102.58      7.14 o 
  -2   1  15      237.16      234.09     23.33 o 
  -1   1  15        0.34        2.99      0.94 o 
   0   1  15       96.07       61.29      9.81 o 
   1   1  15       62.73       37.44      5.11 o 
   2   1  15       50.24       42.38      3.43 o 
   3   1  15       40.92       43.80      3.41 o 
   4   1  15       19.01       18.85      1.42 o 
   5   1  15        3.70        6.38      1.65 o 
  -5   2  15       12.09       15.07      1.49 o 
  -4   2  15       60.92       65.23      6.00 o 
  -3   2  15      174.78      193.83     15.68 o 
  -2   2  15        2.05        3.40      1.24 o 
  -1   2  15      191.34      171.38     10.79 o 
   0   2  15        6.72        3.88      0.99 o 
   1   2  15       30.05       33.16      2.86 o 
   2   2  15        7.68        5.46      0.67 o 
   3   2  15       35.62       35.50      2.54 o 
   4   2  15       14.46       16.14      1.61 o 
   5   2  15        4.32        3.32      0.93 o 
  -5   3  15       88.29       89.72      9.33 o 
  -4   3  15       76.24       90.74      9.57 o 
  -3   3  15       15.15       12.75      2.03 o 
  -2   3  15      514.91      552.19     54.32 o 
  -1   3  15      134.70      129.63      9.84 o 
   0   3  15      325.54      246.06     23.23 o 
   1   3  15      217.67      163.38     12.55 o 
   2   3  15       43.78       41.05      2.77 o 
   3   3  15       43.01       44.84      3.05 o 
   4   3  15        6.46        7.55      1.00 o 
   5   3  15        0.46        1.56      0.97 o 
  -5   4  15       17.71       18.59      2.24 o 
  -4   4  15       23.66       21.97      2.14 o 
  -3   4  15       48.81       45.35      5.84 o 
  -2   4  15       25.74       31.27      2.26 o 
  -1   4  15      166.20      160.92     11.86 o 
   0   4  15       57.29       35.52      4.60 o 
   1   4  15       11.76       13.58      1.66 o 
   2   4  15      176.67      169.04      6.77 o 
   3   4  15       54.67       48.67      3.08 o 
   4   4  15       17.32       15.97      1.57 o 
  -5   5  15        4.10        4.31      0.98 o 
  -4   5  15        0.40        1.67      0.95 o 
  -3   5  15       51.15       47.54      3.18 o 
  -2   5  15       71.53       84.59      6.20 o 
  -1   5  15      242.09      217.43     19.09 o 
   0   5  15      111.97      104.87      9.31 o 
   1   5  15       29.81       28.92      1.81 o 
   2   5  15      236.32      259.26     12.74 o 
   3   5  15      125.18      125.54      8.06 o 
   4   5  15       61.56       53.79      3.59 o 
  -5   6  15        0.09        1.22      0.86 o 
  -4   6  15       58.71       72.53      7.43 o 
  -3   6  15      178.61      191.71     18.37 o 
  -2   6  15       40.64       45.53      4.26 o 
  -1   6  15       56.23       58.70      4.63 o 
   0   6  15       29.16       21.47      3.01 o 
   1   6  15        0.42        0.54      0.79 o 
   2   6  15        0.09       -0.82      0.82 o 
   3   6  15       37.99       37.37      3.07 o 
   4   6  15       29.48       30.92      2.59 o 
  -4   7  15       10.27       11.97      1.86 o 
  -3   7  15       18.22       17.45      2.94 o 
  -2   7  15       42.50       48.52      4.50 o 
  -1   7  15        0.25        0.28      0.58 o 
   0   7  15        0.77        0.15      0.59 o 
   1   7  15        1.10        1.29      0.52 o 
   2   7  15       26.20       16.91      2.89 o 
   3   7  15       11.74       11.64      1.65 o 
   4   7  15        1.06        0.46      1.11 o 
  -4   8  15        0.05       -0.36      1.29 o 
  -3   8  15        3.34        2.71      1.30 o 
  -2   8  15       39.55       38.81      3.35 o 
  -1   8  15        6.24        5.48      0.74 o 
   0   8  15        5.44        4.27      1.13 o 
   1   8  15        0.06        0.77      0.68 o 
   2   8  15       28.55       28.41      2.34 o 
   3   8  15        9.58        9.13      1.24 o 
   4   8  15       34.61       33.64      2.78 o 
  -4   9  15       98.56       95.28      6.49 o 
  -3   9  15       31.58       30.51      2.63 o 
  -2   9  15       79.19       74.05      6.09 o 
  -1   9  15       87.07       78.47      7.75 o 
   0   9  15        9.69        9.39      1.54 o 
   1   9  15       43.58       40.52      4.92 o 
   2   9  15        2.19        2.11      0.75 o 
   3   9  15        0.23        0.22      1.27 o 
   4   9  15        1.94        0.75      0.77 o 
  -4  10  15       73.71       69.85      6.78 o 
  -3  10  15       71.51       73.40      4.55 o 
  -2  10  15        2.21        3.58      0.92 o 
  -1  10  15        3.82        5.36      0.96 o 
   0  10  15        4.21        4.01      0.98 o 
   1  10  15        3.78        3.18      0.78 o 
   2  10  15       30.25       33.65      2.75 o 
   3  10  15       96.22      101.82      5.25 o 
  -3  11  15       67.86       59.92      4.30 o 
  -2  11  15       13.98       12.05      1.40 o 
  -1  11  15        0.38        1.35      0.57 o 
   0  11  15        5.49        3.76      1.10 o 
   1  11  15        0.18        1.41      0.87 o 
   2  11  15       17.26       17.87      1.98 o 
   3  11  15        8.79       11.99      1.43 o 
  -3  12  15        0.65        1.83      1.10 o 
  -2  12  15       62.97       52.95      3.43 o 
  -1  12  15        2.35        0.77      0.65 o 
   0  12  15        2.87        2.41      0.86 o 
   1  12  15       12.54       12.85      1.61 o 
   2  12  15        3.36        2.80      0.98 o 
   3  12  15       16.92       19.55      2.17 o 
  -3  13  15       46.38       46.05      4.74 o 
  -2  13  15       52.99       47.15      3.66 o 
  -1  13  15        0.32        0.43      1.07 o 
   0  13  15       44.96       34.77      3.56 o 
   1  13  15       23.47       18.31      2.22 o 
   2  13  15       35.46       41.61      3.13 o 
  -2  14  15       24.80       20.67      2.62 o 
  -1  14  15       42.31       37.17      2.22 o 
   0  14  15       43.51       35.02      4.86 o 
   1  14  15        6.13        6.75      1.58 o 
  -1  15  15        0.00       -0.15      0.78 o 
   0  15  15       19.13       16.89      2.31 o 
  -5   0  16      122.18      128.67     23.16 o 
  -4   0  16       60.11       58.51      7.44 o 
  -3   0  16      411.48      441.50     47.90 o 
  -2   0  16       36.76       43.56      5.48 o 
  -1   0  16       92.10      103.99     18.48 o 
   0   0  16      534.53      518.60     43.04 o 
   1   0  16      355.82      305.10     43.33 o 
   2   0  16      150.55      179.10     16.72 o 
   3   0  16      228.00      236.24     21.41 o 
   4   0  16       23.45       30.25      5.42 o 
  -5   1  16        5.60        4.78      1.26 o 
  -4   1  16       41.04       45.70      5.36 o 
  -3   1  16        4.50        5.68      1.48 o 
  -2   1  16        2.19        1.72      0.86 o 
  -1   1  16      584.48      562.52     40.85 o 
   0   1  16      360.81      333.62     16.77 o 
   1   1  16      105.93      103.50      7.40 o 
   2   1  16        1.32        1.46      0.64 o 
   3   1  16        7.82        6.94      0.95 o 
   4   1  16        0.12        0.47      0.55 o 
  -5   2  16       20.59       22.45      2.45 o 
  -4   2  16        0.00        1.86      1.05 o 
  -3   2  16        0.90        1.81      0.94 o 
  -2   2  16        4.66        6.20      1.27 o 
  -1   2  16       12.03       14.24      1.51 o 
   0   2  16       51.81       44.96      4.15 o 
   1   2  16        9.09        7.87      0.81 o 
   2   2  16       44.95       44.06      2.62 o 
   3   2  16      105.31      117.82      7.80 o 
   4   2  16        7.47        7.63      0.98 o 
  -5   3  16        2.83        4.76      1.22 o 
  -4   3  16       48.43       54.29      4.33 o 
  -3   3  16       95.97      107.04     11.97 o 
  -2   3  16      335.23      328.68     37.97 o 
  -1   3  16       83.08       78.54      5.49 o 
   0   3  16       71.72       52.33      5.81 o 
   1   3  16      285.61      252.38     18.48 o 
   2   3  16      356.54      336.85     18.13 o 
   3   3  16        0.75        1.14      0.37 o 
   4   3  16        0.17        0.68      0.47 o 
  -5   4  16        4.70        5.42      1.40 o 
  -4   4  16       16.75       13.54      2.18 o 
  -3   4  16        5.21        5.75      1.06 o 
  -2   4  16       50.88       47.05      5.93 o 
  -1   4  16      538.67      577.18     36.96 o 
   0   4  16        0.00        0.91      0.63 o 
   1   4  16       21.12       26.20      2.49 o 
   2   4  16        1.08        0.78      0.73 o 
   3   4  16        0.16       -0.24      1.13 o 
   4   4  16        0.35       -0.35      1.04 o 
  -4   5  16        0.33        0.48      0.94 o 
  -3   5  16       57.43       54.09      4.80 o 
  -2   5  16      348.36      364.50     25.79 o 
  -1   5  16        1.67       -0.12      1.07 o 
   0   5  16       93.69       78.81      7.32 o 
   1   5  16      151.83      166.17      9.86 o 
   2   5  16        0.56       -0.05      0.57 o 
   3   5  16       58.56       57.43      6.72 o 
   4   5  16        0.37        2.32      0.74 o 
  -4   6  16        0.31        0.58      1.05 o 
  -3   6  16       14.69       14.59      1.88 o 
  -2   6  16      113.78      122.60     10.42 o 
  -1   6  16      125.13      137.83      7.83 o 
   0   6  16      141.12      111.72     14.44 o 
   1   6  16        2.44        2.34      0.57 o 
   2   6  16      197.86      204.61     10.51 o 
   3   6  16       43.98       43.31      4.01 o 
   4   6  16       12.74       13.29      1.48 o 
  -4   7  16        5.69        5.69      1.03 o 
  -3   7  16       30.28       31.74      3.28 o 
  -2   7  16        3.67        3.61      0.91 o 
  -1   7  16      247.13      270.17     17.84 o 
   0   7  16        4.32        3.08      0.78 o 
   1   7  16       16.94       11.46      1.01 o 
   2   7  16      251.00      248.71     19.67 o 
   3   7  16      266.04      304.97     17.99 o 
   4   7  16       11.36        9.91      1.29 o 
  -4   8  16        9.90       12.24      1.66 o 
  -3   8  16      176.07      146.10     10.25 o 
  -2   8  16       82.66       96.19      6.56 o 
  -1   8  16      110.76      113.73     10.10 o 
   0   8  16       81.28       76.64      7.87 o 
   1   8  16       21.83       19.68      1.98 o 
   2   8  16       52.12       46.65      3.25 o 
   3   8  16        0.30        1.99      0.93 o 
  -4   9  16       19.10       16.35      1.69 o 
  -3   9  16      237.16      271.84     20.40 o 
  -2   9  16       22.42       21.06      2.24 o 
  -1   9  16       62.87       67.48      4.55 o 
   0   9  16       14.75       11.19      1.48 o 
   1   9  16        0.20       -0.14      0.54 o 
   2   9  16        0.49        1.94      0.98 o 
   3   9  16       13.44       17.59      2.17 o 
  -3  10  16        1.50        3.06      1.27 o 
  -2  10  16       40.62       46.11      4.31 o 
  -1  10  16       44.22       41.37      4.01 o 
   0  10  16       48.75       35.80      4.43 o 
   1  10  16       31.76       28.42      3.24 o 
   2  10  16       22.08       19.22      2.42 o 
   3  10  16      120.59      123.73      9.94 o 
  -3  11  16        0.67        0.69      1.12 o 
  -2  11  16      107.30      105.70      8.83 o 
  -1  11  16        1.34        0.19      0.98 o 
   0  11  16       10.62        8.21      1.23 o 
   1  11  16       75.81       68.76      7.18 o 
   2  11  16      106.91       96.81      6.90 o 
  -2  12  16        0.02        2.02      0.85 o 
  -1  12  16       20.95       19.01      2.62 o 
   0  12  16       30.48       22.31      2.86 o 
   1  12  16        0.01       -0.53      1.18 o 
   2  12  16       13.56       14.63      1.77 o 
  -2  13  16      136.07      153.42     12.52 o 
  -1  13  16       18.37       14.63      2.64 o 
   0  13  16        1.41        0.27      1.02 o 
   1  13  16        1.70        4.26      1.31 o 
  -1  14  16       61.60       68.32      8.51 o 
   0  14  16       35.37       25.60      4.08 o 
  -4   1  17       27.26       27.90      3.77 o 
  -3   1  17       72.90       85.63      9.43 o 
  -2   1  17       24.64       27.87      2.67 o 
  -1   1  17        0.00       -1.59      1.59 o 
   0   1  17       14.18       17.71      1.89 o 
   1   1  17      125.54      121.64     10.38 o 
   2   1  17       49.98       44.98      3.47 o 
   3   1  17       12.75       12.32      1.02 o 
   4   1  17        0.11        1.48      0.97 o 
  -4   2  17       21.84       19.04      2.91 o 
  -3   2  17        0.61        1.60      1.35 o 
  -2   2  17       12.29       15.84      1.80 o 
  -1   2  17       83.82       81.85      6.79 o 
   0   2  17        0.79        1.92      1.14 o 
   1   2  17       24.49       19.94      2.25 o 
   2   2  17       14.23       13.70      1.63 o 
   3   2  17       50.17       47.45      3.37 o 
   4   2  17       61.56       64.69      5.16 o 
  -4   3  17       28.18       32.16      4.01 o 
  -3   3  17        5.79        6.06      1.11 o 
  -2   3  17      228.25      265.00     24.36 o 
  -1   3  17        2.98        1.55      1.26 o 
   0   3  17      141.16      152.69      8.20 o 
   1   3  17      101.38       87.59      6.48 o 
   2   3  17      233.13      222.75     13.64 o 
   3   3  17        0.00        1.22      0.61 o 
   4   3  17       52.66       47.25      5.07 o 
  -4   4  17       37.99       42.12      4.37 o 
  -3   4  17        7.20        5.77      0.91 o 
  -2   4  17        2.22        2.07      1.02 o 
  -1   4  17       24.52       25.08      3.20 o 
   0   4  17       20.15       21.73      2.14 o 
   1   4  17        6.80        6.72      0.74 o 
   2   4  17        4.97        3.54      0.97 o 
   3   4  17       16.41       18.89      1.76 o 
   4   4  17        0.56        2.58      1.37 o 
  -4   5  17       36.71       45.79      4.33 o 
  -3   5  17        1.48        3.50      0.99 o 
  -2   5  17      238.74      243.01     21.95 o 
  -1   5  17        9.69        9.93      1.49 o 
   0   5  17       18.48       15.48      2.32 o 
   1   5  17      106.72      126.44      7.47 o 
   2   5  17      131.86      138.40      8.43 o 
   3   5  17        0.67        0.65      0.68 o 
   4   5  17       99.19      112.40     10.28 o 
  -4   6  17        3.95        3.07      0.84 o 
  -3   6  17       51.45       50.86      5.69 o 
  -2   6  17       11.89       15.59      1.78 o 
  -1   6  17       11.54        9.79      1.53 o 
   0   6  17       42.18       36.97      4.20 o 
   1   6  17       11.77        7.69      0.94 o 
   2   6  17       53.31       42.68      3.99 o 
   3   6  17      123.00      134.26     11.28 o 
  -4   7  17        3.34        1.88      1.08 o 
  -3   7  17        0.02        1.10      1.16 o 
  -2   7  17      223.85      183.16     20.66 o 
  -1   7  17        3.52        1.37      0.74 o 
   0   7  17      138.02      156.46     12.87 o 
   1   7  17       12.01        8.51      1.23 o 
   2   7  17        4.68        6.92      1.09 o 
   3   7  17        2.82        2.64      0.74 o 
  -3   8  17       15.84       20.52      2.14 o 
  -2   8  17        0.23        1.26      0.82 o 
  -1   8  17        8.69       10.33      1.46 o 
   0   8  17        4.21        6.03      1.03 o 
   1   8  17       10.68        6.83      1.30 o 
   2   8  17        7.87        6.77      1.18 o 
   3   8  17        5.84        5.94      0.90 o 
  -3   9  17        2.08        3.22      2.03 o 
  -2   9  17       21.44       23.64      2.29 o 
  -1   9  17       59.01       56.16      4.76 o 
   0   9  17       98.33       82.05     12.25 o 
   1   9  17        0.60        0.99      0.63 o 
   2   9  17        0.03       -0.15      0.98 o 
   3   9  17        1.96        1.84      1.27 o 
  -3  10  17      101.56       98.42      9.42 o 
  -2  10  17       23.01       22.20      2.43 o 
  -1  10  17       29.94       26.28      2.45 o 
   0  10  17       60.33       54.41      7.75 o 
   1  10  17       95.20       80.36     13.27 o 
   2  10  17       85.18       90.72      6.91 o 
  -2  11  17       25.85       23.61      3.39 o 
  -1  11  17        0.10        1.22      1.19 o 
   0  11  17       11.51        7.01      1.82 o 
   1  11  17        1.08        1.97      1.23 o 
   2  11  17        3.86        2.02      1.09 o 
  -2  12  17       34.79       36.65      5.71 o 
  -1  12  17        0.26        2.06      1.21 o 
   0  12  17        0.06        2.00      0.87 o 
   1  12  17        6.23        3.99      1.34 o 
  -1  13  17       18.26       14.44      2.26 o 
   0  13  17        4.87        3.41      1.83 o 
  -4   0  18        8.17        8.14      1.65 o 
  -3   0  18        6.60        9.87      2.40 o 
  -2   0  18      117.01      106.22     13.32 o 
  -1   0  18      414.32      421.83     55.54 o 
   0   0  18       77.96       82.10      8.82 o 
   1   0  18      274.92      291.54      7.27 o 
   2   0  18        0.70        0.79      0.72 o 
   3   0  18       15.88       12.71      1.86 o 
  -4   1  18       18.68       24.51      2.81 o 
  -3   1  18        5.14        4.93      1.33 o 
  -2   1  18        6.00        6.80      1.18 o 
  -1   1  18       39.55       41.19      3.72 o 
   0   1  18       24.86       18.42      2.23 o 
   1   1  18       63.51       63.75      4.00 o 
   2   1  18        8.42        7.50      0.84 o 
   3   1  18        0.16        0.66      0.52 o 
  -4   2  18       13.73       14.05      1.87 o 
  -3   2  18       18.56       17.30      1.81 o 
  -2   2  18      219.03      214.33     20.85 o 
  -1   2  18      155.78      169.07     14.04 o 
   0   2  18       83.06       85.56      4.05 o 
   1   2  18       21.04       18.50      2.16 o 
   2   2  18      111.19      102.09      7.12 o 
   3   2  18      190.67      216.23     21.31 o 
  -4   3  18       10.45       11.14      2.04 o 
  -3   3  18       22.13       21.57      2.22 o 
  -2   3  18       47.68       46.71      5.02 o 
  -1   3  18      346.78      343.53     20.25 o 
   0   3  18       27.34       27.30      2.55 o 
   1   3  18      148.21      159.03      6.85 o 
   2   3  18        2.09        1.83      0.62 o 
   3   3  18       69.79       61.29      3.06 o 
  -4   4  18        7.15        6.28      1.16 o 
  -3   4  18      110.17      103.76     11.54 o 
  -2   4  18       87.69       91.77      8.95 o 
  -1   4  18       33.95       42.73      3.32 o 
   0   4  18       26.58       23.14      2.84 o 
   1   4  18        2.94        2.36      1.39 o 
   2   4  18       85.16       68.31      5.61 o 
   3   4  18        1.20        1.80      0.87 o 
  -4   5  18       24.43       18.89      2.17 o 
  -3   5  18       25.79       29.44      3.87 o 
  -2   5  18       79.84       73.28      6.61 o 
  -1   5  18        8.37        7.88      1.48 o 
   0   5  18      127.22      143.76      5.97 o 
   1   5  18        0.76        1.24      0.72 o 
   2   5  18        3.23        2.32      0.56 o 
   3   5  18        4.33        1.25      0.69 o 
  -3   6  18        1.02        0.76      0.85 o 
  -2   6  18       30.25       28.16      2.55 o 
  -1   6  18        0.43        1.40      0.79 o 
   0   6  18       59.98       61.70      5.04 o 
   1   6  18        4.22        1.45      0.68 o 
   2   6  18       61.93       50.37     10.49 o 
   3   6  18        4.42        4.42      0.80 o 
  -3   7  18       81.46       92.69      5.82 o 
  -2   7  18       25.21       25.34      2.35 o 
  -1   7  18       27.24       24.98      3.07 o 
   0   7  18       13.79       12.29      1.27 o 
   1   7  18        2.35        3.05      0.78 o 
   2   7  18        2.07        2.30      1.25 o 
   3   7  18        0.67        0.71      0.80 o 
  -3   8  18       37.77       39.34      4.11 o 
  -2   8  18        8.61        5.89      1.31 o 
  -1   8  18      275.26      293.52     18.74 o 
   0   8  18       28.31       26.14      2.51 o 
   1   8  18      119.07       95.92     11.19 o 
   2   8  18       20.01       18.86      4.08 o 
  -2   9  18      126.87      144.97      9.39 o 
  -1   9  18        0.40        1.82      1.00 o 
   0   9  18        1.23        0.82      1.83 o 
   1   9  18       36.24       23.41      5.17 o 
   2   9  18        4.01        2.58      2.10 o 
  -2  10  18       61.18       65.79      5.30 o 
  -1  10  18       52.57       48.82      5.81 o 
   0  10  18        0.56        2.48      2.22 o 
   1  10  18       42.54       36.36      8.78 o 
   2  10  18       18.48       15.48      3.29 o 
  -1  11  18        0.04        1.63      1.11 o 
   0  11  18       32.57       30.31      2.95 o 
   1  11  18       34.89       29.19      5.38 o 
  -3   1  19      105.83      113.92     13.40 o 
  -2   1  19        8.50        4.49      1.05 o 
  -1   1  19       65.63       67.74      4.99 o 
   0   1  19       87.48       85.43      4.34 o 
   1   1  19       11.63        9.96      1.19 o 
   2   1  19       17.31       13.59      1.76 o 
   3   1  19        1.28        2.64      0.69 o 
  -3   2  19       22.88       29.29      3.27 o 
  -2   2  19      252.19      297.62     27.93 o 
  -1   2  19      251.47      291.23     18.46 o 
   0   2  19       35.96       40.66      3.37 o 
   1   2  19      240.27      298.35      7.34 o 
   2   2  19       31.93       35.89      3.96 o 
   3   2  19       69.46       65.12      6.29 o 
  -3   3  19        1.62        2.02      1.18 o 
  -2   3  19       25.43       30.54      2.98 o 
  -1   3  19       52.61       53.07      5.80 o 
   0   3  19      111.75      120.56      9.25 o 
   1   3  19        2.54        3.43      0.81 o 
   2   3  19      105.58      112.89      6.26 o 
   3   3  19      121.75      125.40     10.34 o 
  -3   4  19       17.16       21.15      3.09 o 
  -2   4  19       86.03      102.35      9.61 o 
  -1   4  19        7.83        8.71      1.47 o 
   0   4  19       46.96       55.30      4.99 o 
   1   4  19       38.00       40.25      4.18 o 
   2   4  19       90.16      100.58      7.49 o 
   3   4  19        2.79        3.66      0.92 o 
  -3   5  19      257.48      339.55     28.47 o 
  -2   5  19       75.57       67.79      7.81 o 
  -1   5  19       59.75       62.60      4.84 o 
   0   5  19      212.58      210.24     11.50 o 
   1   5  19       86.42       94.45      6.23 o 
   2   5  19        9.92        6.71      1.06 o 
  -3   6  19      210.38      234.73     20.56 o 
  -2   6  19       22.90       26.02      3.22 o 
  -1   6  19        8.19        9.99      1.91 o 
   0   6  19        6.86        6.49      1.20 o 
   1   6  19       11.64       14.00      2.32 o 
   2   6  19      239.09      250.40     34.75 o 
  -2   7  19       19.79       19.85      2.33 o 
  -1   7  19       10.84        7.93      1.44 o 
   0   7  19        2.00        2.09      0.93 o 
   1   7  19       70.58       75.47      6.96 o 
   2   7  19      146.79      159.98     18.81 o 
  -2   8  19       25.00       28.17      2.93 o 
  -1   8  19        6.28        9.37      1.63 o 
   0   8  19       11.48       10.09      1.72 o 
   1   8  19       76.26       83.67      9.55 o 
   2   8  19       16.80       15.78      2.76 o 
  -2   9  19       66.77       66.11      4.76 o 
  -1   9  19       11.53        7.60      1.06 o 
   0   9  19        2.33        2.46      1.52 o 
   1   9  19        7.07        8.72      1.87 o 
  -1  10  19       16.59       13.09      1.90 o 
   0  10  19       11.24       10.93      1.67 o 
  -3   0  20      771.01      787.83    154.87 o 
  -2   0  20        8.47       21.51      4.20 o 
  -1   0  20      469.84      502.54     49.18 o 
   0   0  20       76.24       83.17     12.18 o 
   1   0  20      468.71      530.49     13.24 o 
   2   0  20      150.74      180.89     19.00 o 
  -3   1  20       82.99       91.22      6.14 o 
  -2   1  20      505.28      664.33     44.62 o 
  -1   1  20       47.04       53.49      4.90 o 
   0   1  20        1.55        0.89      1.15 o 
   1   1  20      326.83      376.88      8.19 o 
   2   1  20      181.05      220.95     10.76 o 
  -3   2  20       28.41       29.81      3.31 o 
  -2   2  20       32.11       36.14      3.72 o 
  -1   2  20        9.10       12.27      2.14 o 
   0   2  20        1.47        3.79      1.31 o 
   1   2  20        7.94        5.90      1.20 o 
   2   2  20        4.91        2.38      0.72 o 
  -3   3  20      113.78      116.14     12.88 o 
  -2   3  20       79.32       91.99      8.18 o 
  -1   3  20      240.41      244.39     14.20 o 
   0   3  20      275.45      310.91     13.67 o 
   1   3  20       75.38       88.89      6.15 o 
   2   3  20       49.44       49.16      3.63 o 
  -2   4  20       23.35       23.54      2.28 o 
  -1   4  20       14.39       15.29      2.16 o 
   0   4  20        0.24        3.08      0.97 o 
   1   4  20       50.52       51.22      3.59 o 
   2   4  20        7.10        8.27      1.82 o 
  -2   5  20        8.54        9.13      1.21 o 
  -1   5  20      294.72      339.17     24.86 o 
   0   5  20      249.66      304.64     12.18 o 
   1   5  20        8.02        9.97      1.79 o 
   2   5  20       73.00       80.25      9.90 o 
  -2   6  20       27.36       26.38      2.84 o 
  -1   6  20       47.12       57.27      5.03 o 
   0   6  20      199.95      235.93      9.11 o 
   1   6  20       11.57       15.03      2.12 o 
  -1   7  20      186.11      186.45     13.83 o 
   0   7  20      266.25      308.21     11.13 o 
   1   7  20       66.51       54.32      7.64 o 
  -1   8  20        5.83       12.16      1.73 o 
   0   8  20       21.96       25.09      3.60 o 
  -2   1  21       45.80       43.72      3.78 o 
  -1   1  21        3.36        3.88      1.07 o 
   0   1  21       10.44        6.74      1.46 o 
   1   1  21        1.26        1.21      1.23 o 
  -2   2  21       23.98       29.86      3.31 o 
  -1   2  21       18.75       25.89      2.57 o 
   0   2  21        1.19        1.27      1.32 o 
   1   2  21       66.67       86.28      6.57 o 
  -2   3  21        0.03        0.04      1.20 o 
  -1   3  21       14.21       17.31      2.20 o 
   0   3  21       14.56       12.08      1.47 o 
   1   3  21       29.19       29.36      3.47 o 
  -1   4  21       20.52       25.64      2.60 o 
   0   4  21        3.00        1.71      0.78 o 
   1   4  21       65.55       67.13      4.71 o 
  -1   5  21      138.30      137.78     10.37 o 
   0   5  21       63.39       62.22      5.20 o 
                                                 
